# Supplementary material for: Binding interactions of epididymal protease inhibitor and semenogelin-1: a homology modeling, docking and molecular dynamics simulation study
Source: PeerJ. 2019 Aug 5;7:e7329. doi: 10.7717/peerj.7329 (PMC6686837; doi:10.7717/peerj.7329)
Supplement: Supplemental Information 1 [file peerj-07-7329-s001.pdb]

ATOM      1  N   GLY     1      48.353  45.927  33.346  1.00  0.00           N  
ATOM      2  CA  GLY     1      49.384  44.982  32.806  1.00  0.00           C  
ATOM      3  C   GLY     1      48.815  44.000  31.846  1.00  0.00           C  
ATOM      4  O   GLY     1      47.837  44.341  31.183  1.00  0.00           O  
ATOM      5  HA2 GLY     1      50.070  45.637  32.269  1.00  0.00           H  
ATOM      6  HA3 GLY     1      49.810  44.380  33.609  1.00  0.00           H  
ATOM      7  H1  GLY     1      47.739  45.366  33.919  1.00  0.00           H  
ATOM      8  H2  GLY     1      47.818  46.383  32.621  1.00  0.00           H  
ATOM      9  H3  GLY     1      48.740  46.607  33.985  1.00  0.00           H  
ATOM     10  N   LEU     2      49.407  42.788  31.706  1.00  0.00           N  
ATOM     11  CA  LEU     2      49.185  41.933  30.534  1.00  0.00           C  
ATOM     12  C   LEU     2      47.885  41.085  30.474  1.00  0.00           C  
ATOM     13  O   LEU     2      47.411  40.771  29.373  1.00  0.00           O  
ATOM     14  CB  LEU     2      50.504  41.087  30.501  1.00  0.00           C  
ATOM     15  CG  LEU     2      50.726  39.927  29.442  1.00  0.00           C  
ATOM     16  CD1 LEU     2      50.647  40.452  28.039  1.00  0.00           C  
ATOM     17  CD2 LEU     2      51.941  39.152  29.901  1.00  0.00           C  
ATOM     18  H   LEU     2      50.137  42.514  32.349  1.00  0.00           H  
ATOM     19  HA  LEU     2      49.274  42.610  29.684  1.00  0.00           H  
ATOM     20  HB2 LEU     2      51.307  41.813  30.368  1.00  0.00           H  
ATOM     21  HB3 LEU     2      50.510  40.568  31.460  1.00  0.00           H  
ATOM     22  HG  LEU     2      49.931  39.183  29.496  1.00  0.00           H  
ATOM     23 HD11 LEU     2      49.661  40.744  27.678  1.00  0.00           H  
ATOM     24 HD12 LEU     2      51.386  41.236  27.879  1.00  0.00           H  
ATOM     25 HD13 LEU     2      51.074  39.667  27.416  1.00  0.00           H  
ATOM     26 HD21 LEU     2      52.067  38.303  29.229  1.00  0.00           H  
ATOM     27 HD22 LEU     2      52.852  39.749  29.892  1.00  0.00           H  
ATOM     28 HD23 LEU     2      51.829  38.772  30.916  1.00  0.00           H  
ATOM     29  N   THR     3      47.329  40.816  31.659  1.00  0.00           N  
ATOM     30  CA  THR     3      46.293  39.773  31.883  1.00  0.00           C  
ATOM     31  C   THR     3      45.371  40.072  33.100  1.00  0.00           C  
ATOM     32  O   THR     3      44.413  39.299  33.408  1.00  0.00           O  
ATOM     33  CB  THR     3      46.750  38.360  32.146  1.00  0.00           C  
ATOM     34  CG2 THR     3      47.265  37.711  30.804  1.00  0.00           C  
ATOM     35  OG1 THR     3      47.858  38.286  33.102  1.00  0.00           O  
ATOM     36  H   THR     3      47.876  41.002  32.487  1.00  0.00           H  
ATOM     37  HA  THR     3      45.581  39.797  31.057  1.00  0.00           H  
ATOM     38  HB  THR     3      45.973  37.719  32.563  1.00  0.00           H  
ATOM     39  HG1 THR     3      48.040  39.200  33.328  1.00  0.00           H  
ATOM     40 HG21 THR     3      47.480  36.648  30.912  1.00  0.00           H  
ATOM     41 HG22 THR     3      46.578  37.827  29.966  1.00  0.00           H  
ATOM     42 HG23 THR     3      48.173  38.246  30.525  1.00  0.00           H  
ATOM     43  N   ASP     4      45.538  41.199  33.788  1.00  0.00           N  
ATOM     44  CA  ASP     4      44.622  41.692  34.833  1.00  0.00           C  
ATOM     45  C   ASP     4      43.266  42.170  34.190  1.00  0.00           C  
ATOM     46  O   ASP     4      42.191  42.076  34.748  1.00  0.00           O  
ATOM     47  CB  ASP     4      45.183  42.843  35.763  1.00  0.00           C  
ATOM     48  CG  ASP     4      45.853  44.061  35.109  1.00  0.00           C  
ATOM     49  OD1 ASP     4      46.017  45.100  35.789  1.00  0.00           O  
ATOM     50  OD2 ASP     4      46.175  44.040  33.872  1.00  0.00           O1-
ATOM     51  H   ASP     4      46.283  41.842  33.559  1.00  0.00           H  
ATOM     52  HA  ASP     4      44.402  40.857  35.499  1.00  0.00           H  
ATOM     53  HB2 ASP     4      44.369  43.158  36.416  1.00  0.00           H  
ATOM     54  HB3 ASP     4      45.981  42.385  36.348  1.00  0.00           H  
ATOM     55  N   TRP     5      43.301  42.598  32.937  1.00  0.00           N  
ATOM     56  CA  TRP     5      42.095  43.119  32.154  1.00  0.00           C  
ATOM     57  C   TRP     5      41.125  41.943  31.638  1.00  0.00           C  
ATOM     58  O   TRP     5      40.102  42.217  30.967  1.00  0.00           O  
ATOM     59  CB  TRP     5      42.492  43.946  30.928  1.00  0.00           C  
ATOM     60  CG  TRP     5      43.220  43.286  29.871  1.00  0.00           C  
ATOM     61  CD1 TRP     5      44.557  43.248  30.035  1.00  0.00           C  
ATOM     62  CD2 TRP     5      42.824  42.374  28.773  1.00  0.00           C  
ATOM     63  CE2 TRP     5      44.049  41.809  28.330  1.00  0.00           C  
ATOM     64  CE3 TRP     5      41.579  42.032  28.154  1.00  0.00           C  
ATOM     65  NE1 TRP     5      45.066  42.387  29.079  1.00  0.00           N  
ATOM     66  CZ2 TRP     5      44.011  41.068  27.172  1.00  0.00           C  
ATOM     67  CZ3 TRP     5      41.565  41.211  27.056  1.00  0.00           C  
ATOM     68  CH2 TRP     5      42.766  40.781  26.484  1.00  0.00           C  
ATOM     69  H   TRP     5      44.144  42.475  32.394  1.00  0.00           H  
ATOM     70  HA  TRP     5      41.634  43.807  32.862  1.00  0.00           H  
ATOM     71  HB2 TRP     5      41.610  44.493  30.596  1.00  0.00           H  
ATOM     72  HB3 TRP     5      43.059  44.774  31.354  1.00  0.00           H  
ATOM     73  HD1 TRP     5      45.176  43.897  30.638  1.00  0.00           H  
ATOM     74  HE1 TRP     5      46.037  42.322  28.808  1.00  0.00           H  
ATOM     75  HE3 TRP     5      40.689  42.476  28.574  1.00  0.00           H  
ATOM     76  HZ2 TRP     5      44.916  40.635  26.772  1.00  0.00           H  
ATOM     77  HZ3 TRP     5      40.659  40.874  26.574  1.00  0.00           H  
ATOM     78  HH2 TRP     5      42.792  40.125  25.627  1.00  0.00           H  
ATOM     79  N   LEU     6      41.461  40.628  31.875  1.00  0.00           N  
ATOM     80  CA  LEU     6      40.535  39.480  31.558  1.00  0.00           C  
ATOM     81  C   LEU     6      39.241  39.514  32.353  1.00  0.00           C  
ATOM     82  O   LEU     6      39.154  40.108  33.385  1.00  0.00           O  
ATOM     83  CB  LEU     6      41.263  38.104  31.697  1.00  0.00           C  
ATOM     84  CG  LEU     6      42.576  38.065  30.810  1.00  0.00           C  
ATOM     85  CD1 LEU     6      43.554  36.928  31.084  1.00  0.00           C  
ATOM     86  CD2 LEU     6      42.315  38.086  29.302  1.00  0.00           C  
ATOM     87  H   LEU     6      42.383  40.347  32.179  1.00  0.00           H  
ATOM     88  HA  LEU     6      40.258  39.527  30.505  1.00  0.00           H  
ATOM     89  HB2 LEU     6      41.463  37.865  32.741  1.00  0.00           H  
ATOM     90  HB3 LEU     6      40.539  37.356  31.373  1.00  0.00           H  
ATOM     91  HG  LEU     6      43.151  38.984  30.913  1.00  0.00           H  
ATOM     92 HD11 LEU     6      43.644  36.867  32.169  1.00  0.00           H  
ATOM     93 HD12 LEU     6      42.968  36.056  30.795  1.00  0.00           H  
ATOM     94 HD13 LEU     6      44.423  36.902  30.426  1.00  0.00           H  
ATOM     95 HD21 LEU     6      42.254  37.084  28.880  1.00  0.00           H  
ATOM     96 HD22 LEU     6      41.409  38.640  29.057  1.00  0.00           H  
ATOM     97 HD23 LEU     6      43.131  38.607  28.799  1.00  0.00           H  
ATOM     98  N   PHE     7      38.163  38.932  31.850  1.00  0.00           N  
ATOM     99  CA  PHE     7      36.830  38.985  32.523  1.00  0.00           C  
ATOM    100  C   PHE     7      36.727  38.247  33.863  1.00  0.00           C  
ATOM    101  O   PHE     7      36.764  37.040  33.927  1.00  0.00           O  
ATOM    102  CB  PHE     7      35.804  38.380  31.472  1.00  0.00           C  
ATOM    103  CG  PHE     7      34.422  38.800  31.843  1.00  0.00           C  
ATOM    104  CD1 PHE     7      33.677  38.023  32.703  1.00  0.00           C  
ATOM    105  CD2 PHE     7      33.928  40.055  31.453  1.00  0.00           C  
ATOM    106  CE1 PHE     7      32.381  38.447  33.089  1.00  0.00           C  
ATOM    107  CE2 PHE     7      32.683  40.472  31.912  1.00  0.00           C  
ATOM    108  CZ  PHE     7      31.818  39.623  32.605  1.00  0.00           C  
ATOM    109  H   PHE     7      38.243  38.370  31.014  1.00  0.00           H  
ATOM    110  HA  PHE     7      36.577  40.031  32.693  1.00  0.00           H  
ATOM    111  HB2 PHE     7      36.141  38.779  30.516  1.00  0.00           H  
ATOM    112  HB3 PHE     7      35.871  37.292  31.461  1.00  0.00           H  
ATOM    113  HD1 PHE     7      34.110  37.085  33.018  1.00  0.00           H  
ATOM    114  HD2 PHE     7      34.555  40.791  30.971  1.00  0.00           H  
ATOM    115  HE1 PHE     7      31.787  37.876  33.787  1.00  0.00           H  
ATOM    116  HE2 PHE     7      32.251  41.399  31.568  1.00  0.00           H  
ATOM    117  HZ  PHE     7      30.773  39.824  32.785  1.00  0.00           H  
ATOM    118  N   PRO     8      36.751  39.029  34.945  1.00  0.00           N  
ATOM    119  CA  PRO     8      37.006  38.438  36.216  1.00  0.00           C  
ATOM    120  C   PRO     8      35.785  37.705  36.793  1.00  0.00           C  
ATOM    121  O   PRO     8      36.007  36.822  37.649  1.00  0.00           O  
ATOM    122  CB  PRO     8      37.456  39.621  37.074  1.00  0.00           C  
ATOM    123  CG  PRO     8      36.612  40.792  36.561  1.00  0.00           C  
ATOM    124  CD  PRO     8      36.495  40.463  35.119  1.00  0.00           C  
ATOM    125  HA  PRO     8      37.840  37.736  36.198  1.00  0.00           H  
ATOM    126  HB2 PRO     8      37.275  39.308  38.102  1.00  0.00           H  
ATOM    127  HB3 PRO     8      38.502  39.881  36.913  1.00  0.00           H  
ATOM    128  HG2 PRO     8      35.588  40.733  36.931  1.00  0.00           H  
ATOM    129  HG3 PRO     8      37.004  41.784  36.780  1.00  0.00           H  
ATOM    130  HD2 PRO     8      35.485  40.708  34.787  1.00  0.00           H  
ATOM    131  HD3 PRO     8      37.136  41.069  34.479  1.00  0.00           H  
ATOM    132  N   ARG     9      34.578  38.018  36.391  1.00  0.00           N  
ATOM    133  CA  ARG     9      33.400  37.409  37.036  1.00  0.00           C  
ATOM    134  C   ARG     9      33.040  36.104  36.316  1.00  0.00           C  
ATOM    135  O   ARG     9      33.516  35.666  35.308  1.00  0.00           O  
ATOM    136  CB  ARG     9      32.280  38.495  36.982  1.00  0.00           C  
ATOM    137  CG  ARG     9      32.577  39.832  37.678  1.00  0.00           C  
ATOM    138  CD  ARG     9      31.402  40.788  37.731  1.00  0.00           C  
ATOM    139  NE  ARG     9      30.880  41.154  36.415  1.00  0.00           N  
ATOM    140  CZ  ARG     9      29.654  41.586  36.224  1.00  0.00           C  
ATOM    141  NH1 ARG     9      28.688  41.453  37.110  1.00  0.00           N1+
ATOM    142  NH2 ARG     9      29.260  42.171  35.089  1.00  0.00           N  
ATOM    143  H   ARG     9      34.406  38.734  35.700  1.00  0.00           H  
ATOM    144  HA  ARG     9      33.745  37.065  38.011  1.00  0.00           H  
ATOM    145  HB2 ARG     9      32.026  38.755  35.954  1.00  0.00           H  
ATOM    146  HB3 ARG     9      31.415  38.081  37.499  1.00  0.00           H  
ATOM    147  HG2 ARG     9      32.922  39.598  38.685  1.00  0.00           H  
ATOM    148  HG3 ARG     9      33.389  40.196  37.048  1.00  0.00           H  
ATOM    149  HD2 ARG     9      30.676  40.295  38.378  1.00  0.00           H  
ATOM    150  HD3 ARG     9      31.780  41.686  38.220  1.00  0.00           H  
ATOM    151  HE  ARG     9      31.546  41.249  35.661  1.00  0.00           H  
ATOM    152 HH11 ARG     9      28.752  41.009  38.013  1.00  0.00           H  
ATOM    153 HH12 ARG     9      27.821  41.894  36.835  1.00  0.00           H  
ATOM    154 HH21 ARG     9      29.901  42.529  34.395  1.00  0.00           H  
ATOM    155 HH22 ARG     9      28.363  42.613  34.955  1.00  0.00           H  
ATOM    156  N   ARG    10      32.056  35.433  36.909  1.00  0.00           N  
ATOM    157  CA  ARG    10      31.276  34.337  36.211  1.00  0.00           C  
ATOM    158  C   ARG    10      30.374  34.958  35.143  1.00  0.00           C  
ATOM    159  O   ARG    10      29.888  36.079  35.434  1.00  0.00           O  
ATOM    160  CB  ARG    10      30.398  33.598  37.247  1.00  0.00           C  
ATOM    161  CG  ARG    10      29.730  32.295  36.637  1.00  0.00           C  
ATOM    162  CD  ARG    10      28.639  31.731  37.545  1.00  0.00           C  
ATOM    163  NE  ARG    10      28.192  30.386  37.153  1.00  0.00           N  
ATOM    164  CZ  ARG    10      27.540  29.475  37.850  1.00  0.00           C  
ATOM    165  NH1 ARG    10      26.995  29.776  38.968  1.00  0.00           N1+
ATOM    166  NH2 ARG    10      27.429  28.277  37.452  1.00  0.00           N  
ATOM    167  H   ARG    10      31.675  35.911  37.712  1.00  0.00           H  
ATOM    168  HA  ARG    10      31.925  33.578  35.774  1.00  0.00           H  
ATOM    169  HB2 ARG    10      31.063  33.166  37.995  1.00  0.00           H  
ATOM    170  HB3 ARG    10      29.684  34.253  37.746  1.00  0.00           H  
ATOM    171  HG2 ARG    10      29.340  32.440  35.630  1.00  0.00           H  
ATOM    172  HG3 ARG    10      30.452  31.478  36.627  1.00  0.00           H  
ATOM    173  HD2 ARG    10      29.015  31.565  38.554  1.00  0.00           H  
ATOM    174  HD3 ARG    10      27.763  32.377  37.500  1.00  0.00           H  
ATOM    175  HE  ARG    10      28.600  30.175  36.254  1.00  0.00           H  
ATOM    176 HH11 ARG    10      27.049  30.649  39.473  1.00  0.00           H  
ATOM    177 HH12 ARG    10      26.490  29.017  39.405  1.00  0.00           H  
ATOM    178 HH21 ARG    10      27.895  27.980  36.606  1.00  0.00           H  
ATOM    179 HH22 ARG    10      26.780  27.668  37.930  1.00  0.00           H  
ATOM    180  N   CYX    11      30.084  34.291  34.028  1.00  0.00           N  
ATOM    181  CA  CYX    11      29.290  34.631  32.864  1.00  0.00           C  
ATOM    182  C   CYX    11      27.971  35.251  33.206  1.00  0.00           C  
ATOM    183  O   CYX    11      26.985  34.545  33.574  1.00  0.00           O  
ATOM    184  CB  CYX    11      29.087  33.376  31.972  1.00  0.00           C  
ATOM    185  SG  CYX    11      28.130  33.581  30.510  1.00  0.00           S  
ATOM    186  H   CYX    11      30.520  33.385  33.947  1.00  0.00           H  
ATOM    187  HA  CYX    11      29.886  35.328  32.274  1.00  0.00           H  
ATOM    188  HB2 CYX    11      30.105  33.044  31.772  1.00  0.00           H  
ATOM    189  HB3 CYX    11      28.580  32.596  32.539  1.00  0.00           H  
ATOM    190  N   PRO    12      27.785  36.619  33.162  1.00  0.00           N  
ATOM    191  CA  PRO    12      26.575  37.271  33.604  1.00  0.00           C  
ATOM    192  C   PRO    12      25.341  36.900  32.928  1.00  0.00           C  
ATOM    193  O   PRO    12      25.386  36.431  31.790  1.00  0.00           O  
ATOM    194  CB  PRO    12      26.892  38.825  33.495  1.00  0.00           C  
ATOM    195  CG  PRO    12      27.875  38.819  32.332  1.00  0.00           C  
ATOM    196  CD  PRO    12      28.644  37.527  32.480  1.00  0.00           C  
ATOM    197  HA  PRO    12      26.388  37.045  34.654  1.00  0.00           H  
ATOM    198  HB2 PRO    12      26.012  39.411  33.230  1.00  0.00           H  
ATOM    199  HB3 PRO    12      27.339  39.246  34.396  1.00  0.00           H  
ATOM    200  HG2 PRO    12      27.246  38.596  31.470  1.00  0.00           H  
ATOM    201  HG3 PRO    12      28.568  39.657  32.254  1.00  0.00           H  
ATOM    202  HD2 PRO    12      29.060  37.235  31.516  1.00  0.00           H  
ATOM    203  HD3 PRO    12      29.513  37.711  33.113  1.00  0.00           H  
ATOM    204  N   LYS    13      24.151  37.132  33.466  1.00  0.00           N  
ATOM    205  CA  LYS    13      22.854  36.775  32.896  1.00  0.00           C  
ATOM    206  C   LYS    13      21.825  37.970  32.968  1.00  0.00           C  
ATOM    207  O   LYS    13      21.006  38.147  32.107  1.00  0.00           O  
ATOM    208  CB  LYS    13      22.284  35.465  33.515  1.00  0.00           C  
ATOM    209  CG  LYS    13      22.910  34.162  32.926  1.00  0.00           C  
ATOM    210  CD  LYS    13      22.199  32.910  33.624  1.00  0.00           C  
ATOM    211  CE  LYS    13      22.589  32.737  35.106  1.00  0.00           C  
ATOM    212  NZ  LYS    13      22.049  31.579  35.817  1.00  0.00           N1+
ATOM    213  H   LYS    13      24.184  37.278  34.465  1.00  0.00           H  
ATOM    214  HA  LYS    13      23.059  36.623  31.837  1.00  0.00           H  
ATOM    215  HB2 LYS    13      22.425  35.486  34.596  1.00  0.00           H  
ATOM    216  HB3 LYS    13      21.203  35.403  33.391  1.00  0.00           H  
ATOM    217  HG2 LYS    13      22.536  34.125  31.903  1.00  0.00           H  
ATOM    218  HG3 LYS    13      24.000  34.134  32.930  1.00  0.00           H  
ATOM    219  HD2 LYS    13      21.117  33.019  33.546  1.00  0.00           H  
ATOM    220  HD3 LYS    13      22.408  32.010  33.046  1.00  0.00           H  
ATOM    221  HE2 LYS    13      23.674  32.654  35.175  1.00  0.00           H  
ATOM    222  HE3 LYS    13      22.331  33.621  35.688  1.00  0.00           H  
ATOM    223  HZ1 LYS    13      21.076  31.786  35.990  1.00  0.00           H  
ATOM    224  HZ2 LYS    13      22.204  30.767  35.237  1.00  0.00           H  
ATOM    225  HZ3 LYS    13      22.511  31.394  36.696  1.00  0.00           H  
ATOM    226  N   ILE    14      21.938  38.831  34.058  1.00  0.00           N  
ATOM    227  CA  ILE    14      21.122  40.008  34.287  1.00  0.00           C  
ATOM    228  C   ILE    14      21.860  41.244  33.798  1.00  0.00           C  
ATOM    229  O   ILE    14      23.118  41.347  34.060  1.00  0.00           O  
ATOM    230  CB  ILE    14      20.710  39.954  35.762  1.00  0.00           C  
ATOM    231  CG1 ILE    14      20.212  38.614  36.313  1.00  0.00           C  
ATOM    232  CG2 ILE    14      19.669  41.021  36.100  1.00  0.00           C  
ATOM    233  CD1 ILE    14      19.097  37.965  35.525  1.00  0.00           C  
ATOM    234  H   ILE    14      22.582  38.562  34.787  1.00  0.00           H  
ATOM    235  HA  ILE    14      20.214  39.897  33.693  1.00  0.00           H  
ATOM    236  HB  ILE    14      21.585  40.109  36.395  1.00  0.00           H  
ATOM    237 HG12 ILE    14      21.103  37.990  36.382  1.00  0.00           H  
ATOM    238 HG13 ILE    14      19.902  38.700  37.355  1.00  0.00           H  
ATOM    239 HG21 ILE    14      19.953  42.015  35.752  1.00  0.00           H  
ATOM    240 HG22 ILE    14      18.636  40.817  35.821  1.00  0.00           H  
ATOM    241 HG23 ILE    14      19.557  41.077  37.183  1.00  0.00           H  
ATOM    242 HD11 ILE    14      19.394  37.848  34.483  1.00  0.00           H  
ATOM    243 HD12 ILE    14      18.838  36.987  35.931  1.00  0.00           H  
ATOM    244 HD13 ILE    14      18.176  38.544  35.613  1.00  0.00           H  
ATOM    245  N   ARG    15      21.077  42.122  33.124  1.00  0.00           N  
ATOM    246  CA  ARG    15      21.627  43.342  32.507  1.00  0.00           C  
ATOM    247  C   ARG    15      22.181  44.363  33.463  1.00  0.00           C  
ATOM    248  O   ARG    15      21.943  44.271  34.633  1.00  0.00           O  
ATOM    249  CB  ARG    15      20.573  43.903  31.458  1.00  0.00           C  
ATOM    250  CG  ARG    15      20.283  42.911  30.265  1.00  0.00           C  
ATOM    251  CD  ARG    15      19.445  43.507  29.156  1.00  0.00           C  
ATOM    252  NE  ARG    15      19.141  42.579  28.121  1.00  0.00           N  
ATOM    253  CZ  ARG    15      19.799  42.472  26.959  1.00  0.00           C  
ATOM    254  NH1 ARG    15      20.840  43.252  26.664  1.00  0.00           N1+
ATOM    255  NH2 ARG    15      19.366  41.556  26.107  1.00  0.00           N  
ATOM    256  H   ARG    15      20.084  41.947  33.057  1.00  0.00           H  
ATOM    257  HA  ARG    15      22.510  43.045  31.940  1.00  0.00           H  
ATOM    258  HB2 ARG    15      19.605  44.166  31.884  1.00  0.00           H  
ATOM    259  HB3 ARG    15      20.996  44.756  30.928  1.00  0.00           H  
ATOM    260  HG2 ARG    15      21.273  42.639  29.900  1.00  0.00           H  
ATOM    261  HG3 ARG    15      19.778  42.072  30.743  1.00  0.00           H  
ATOM    262  HD2 ARG    15      18.494  43.833  29.576  1.00  0.00           H  
ATOM    263  HD3 ARG    15      20.005  44.358  28.767  1.00  0.00           H  
ATOM    264  HE  ARG    15      18.634  41.746  28.385  1.00  0.00           H  
ATOM    265 HH11 ARG    15      21.046  43.897  27.414  1.00  0.00           H  
ATOM    266 HH12 ARG    15      21.316  43.170  25.776  1.00  0.00           H  
ATOM    267 HH21 ARG    15      18.627  40.935  26.400  1.00  0.00           H  
ATOM    268 HH22 ARG    15      19.783  41.617  25.189  1.00  0.00           H  
ATOM    269  N   GLU    16      23.082  45.240  32.885  1.00  0.00           N  
ATOM    270  CA  GLU    16      23.799  46.284  33.593  1.00  0.00           C  
ATOM    271  C   GLU    16      23.784  47.639  32.815  1.00  0.00           C  
ATOM    272  O   GLU    16      23.453  47.717  31.608  1.00  0.00           O  
ATOM    273  CB  GLU    16      25.187  45.825  33.951  1.00  0.00           C  
ATOM    274  CG  GLU    16      25.246  44.647  34.911  1.00  0.00           C  
ATOM    275  CD  GLU    16      26.613  43.972  35.117  1.00  0.00           C  
ATOM    276  OE1 GLU    16      26.745  43.111  36.039  1.00  0.00           O  
ATOM    277  OE2 GLU    16      27.540  44.391  34.382  1.00  0.00           O1-
ATOM    278  H   GLU    16      23.237  45.155  31.890  1.00  0.00           H  
ATOM    279  HA  GLU    16      23.264  46.479  34.522  1.00  0.00           H  
ATOM    280  HB2 GLU    16      25.713  45.515  33.047  1.00  0.00           H  
ATOM    281  HB3 GLU    16      25.701  46.692  34.364  1.00  0.00           H  
ATOM    282  HG2 GLU    16      24.933  44.947  35.911  1.00  0.00           H  
ATOM    283  HG3 GLU    16      24.498  43.915  34.607  1.00  0.00           H  
ATOM    284  N   GLU    17      24.275  48.698  33.428  1.00  0.00           N  
ATOM    285  CA  GLU    17      25.033  49.844  32.739  1.00  0.00           C  
ATOM    286  C   GLU    17      26.432  49.460  32.167  1.00  0.00           C  
ATOM    287  O   GLU    17      27.014  48.445  32.531  1.00  0.00           O  
ATOM    288  CB  GLU    17      25.224  51.049  33.654  1.00  0.00           C  
ATOM    289  CG  GLU    17      24.011  51.629  34.419  1.00  0.00           C  
ATOM    290  CD  GLU    17      23.930  51.109  35.886  1.00  0.00           C  
ATOM    291  OE1 GLU    17      23.778  49.916  36.001  1.00  0.00           O  
ATOM    292  OE2 GLU    17      23.959  51.914  36.831  1.00  0.00           O1-
ATOM    293  H   GLU    17      24.222  48.756  34.435  1.00  0.00           H  
ATOM    294  HA  GLU    17      24.334  50.194  31.979  1.00  0.00           H  
ATOM    295  HB2 GLU    17      26.074  50.816  34.295  1.00  0.00           H  
ATOM    296  HB3 GLU    17      25.526  51.812  32.936  1.00  0.00           H  
ATOM    297  HG2 GLU    17      24.252  52.680  34.576  1.00  0.00           H  
ATOM    298  HG3 GLU    17      23.065  51.593  33.881  1.00  0.00           H  
ATOM    299  N   CYX    18      26.958  50.356  31.277  1.00  0.00           N  
ATOM    300  CA  CYX    18      28.211  50.213  30.498  1.00  0.00           C  
ATOM    301  C   CYX    18      28.728  51.627  30.046  1.00  0.00           C  
ATOM    302  O   CYX    18      27.929  52.516  29.817  1.00  0.00           O  
ATOM    303  CB  CYX    18      28.056  49.158  29.367  1.00  0.00           C  
ATOM    304  SG  CYX    18      29.424  49.322  28.156  1.00  0.00           S  
ATOM    305  H   CYX    18      26.349  51.151  31.147  1.00  0.00           H  
ATOM    306  HA  CYX    18      28.899  49.715  31.180  1.00  0.00           H  
ATOM    307  HB2 CYX    18      28.064  48.201  29.891  1.00  0.00           H  
ATOM    308  HB3 CYX    18      27.060  49.248  28.936  1.00  0.00           H  
ATOM    309  N   GLU    19      30.007  51.798  29.973  1.00  0.00           N  
ATOM    310  CA  GLU    19      30.738  53.020  29.457  1.00  0.00           C  
ATOM    311  C   GLU    19      30.838  53.159  27.928  1.00  0.00           C  
ATOM    312  O   GLU    19      31.603  54.020  27.437  1.00  0.00           O  
ATOM    313  CB  GLU    19      32.190  52.994  30.104  1.00  0.00           C  
ATOM    314  CG  GLU    19      32.204  52.735  31.612  1.00  0.00           C  
ATOM    315  CD  GLU    19      31.382  53.731  32.394  1.00  0.00           C  
ATOM    316  OE1 GLU    19      31.004  53.388  33.557  1.00  0.00           O  
ATOM    317  OE2 GLU    19      31.070  54.887  31.985  1.00  0.00           O1-
ATOM    318  H   GLU    19      30.568  51.045  30.345  1.00  0.00           H  
ATOM    319  HA  GLU    19      30.201  53.897  29.816  1.00  0.00           H  
ATOM    320  HB2 GLU    19      32.780  52.223  29.607  1.00  0.00           H  
ATOM    321  HB3 GLU    19      32.686  53.965  30.085  1.00  0.00           H  
ATOM    322  HG2 GLU    19      31.865  51.713  31.787  1.00  0.00           H  
ATOM    323  HG3 GLU    19      33.247  52.772  31.929  1.00  0.00           H  
ATOM    324  N   PHE    20      30.118  52.353  27.081  1.00  0.00           N  
ATOM    325  CA  PHE    20      30.027  52.484  25.633  1.00  0.00           C  
ATOM    326  C   PHE    20      28.490  52.491  25.239  1.00  0.00           C  
ATOM    327  O   PHE    20      27.625  52.098  25.969  1.00  0.00           O  
ATOM    328  CB  PHE    20      30.589  51.228  24.975  1.00  0.00           C  
ATOM    329  CG  PHE    20      32.088  51.129  25.171  1.00  0.00           C  
ATOM    330  CD1 PHE    20      32.895  51.508  24.115  1.00  0.00           C  
ATOM    331  CD2 PHE    20      32.628  50.409  26.248  1.00  0.00           C  
ATOM    332  CE1 PHE    20      34.283  51.275  24.142  1.00  0.00           C  
ATOM    333  CE2 PHE    20      34.024  50.226  26.337  1.00  0.00           C  
ATOM    334  CZ  PHE    20      34.849  50.720  25.294  1.00  0.00           C  
ATOM    335  H   PHE    20      29.446  51.685  27.433  1.00  0.00           H  
ATOM    336  HA  PHE    20      30.496  53.386  25.241  1.00  0.00           H  
ATOM    337  HB2 PHE    20      30.121  50.334  25.387  1.00  0.00           H  
ATOM    338  HB3 PHE    20      30.376  51.159  23.909  1.00  0.00           H  
ATOM    339  HD1 PHE    20      32.457  51.923  23.220  1.00  0.00           H  
ATOM    340  HD2 PHE    20      31.974  50.060  27.034  1.00  0.00           H  
ATOM    341  HE1 PHE    20      34.843  51.486  23.244  1.00  0.00           H  
ATOM    342  HE2 PHE    20      34.471  49.731  27.187  1.00  0.00           H  
ATOM    343  HZ  PHE    20      35.906  50.506  25.237  1.00  0.00           H  
ATOM    344  N   GLN    21      28.159  52.885  24.013  1.00  0.00           N  
ATOM    345  CA  GLN    21      27.032  52.415  23.218  1.00  0.00           C  
ATOM    346  C   GLN    21      26.801  50.959  23.494  1.00  0.00           C  
ATOM    347  O   GLN    21      27.694  50.108  23.340  1.00  0.00           O  
ATOM    348  CB  GLN    21      27.391  52.672  21.671  1.00  0.00           C  
ATOM    349  CG  GLN    21      26.162  52.450  20.808  1.00  0.00           C  
ATOM    350  CD  GLN    21      26.337  52.577  19.335  1.00  0.00           C  
ATOM    351  NE2 GLN    21      25.619  53.335  18.578  1.00  0.00           N  
ATOM    352  OE1 GLN    21      27.138  51.919  18.656  1.00  0.00           O  
ATOM    353  H   GLN    21      28.956  53.238  23.503  1.00  0.00           H  
ATOM    354  HA  GLN    21      26.136  52.985  23.467  1.00  0.00           H  
ATOM    355  HB2 GLN    21      27.727  53.707  21.618  1.00  0.00           H  
ATOM    356  HB3 GLN    21      28.215  52.022  21.376  1.00  0.00           H  
ATOM    357  HG2 GLN    21      25.825  51.441  21.044  1.00  0.00           H  
ATOM    358  HG3 GLN    21      25.398  53.159  21.129  1.00  0.00           H  
ATOM    359 HE21 GLN    21      25.814  53.321  17.587  1.00  0.00           H  
ATOM    360 HE22 GLN    21      24.924  53.967  18.950  1.00  0.00           H  
ATOM    361  N   GLU    22      25.516  50.621  23.691  1.00  0.00           N  
ATOM    362  CA  GLU    22      25.043  49.268  23.878  1.00  0.00           C  
ATOM    363  C   GLU    22      24.311  48.632  22.663  1.00  0.00           C  
ATOM    364  O   GLU    22      23.486  49.326  22.083  1.00  0.00           O  
ATOM    365  CB  GLU    22      24.095  49.194  25.180  1.00  0.00           C  
ATOM    366  CG  GLU    22      22.540  49.495  25.176  1.00  0.00           C  
ATOM    367  CD  GLU    22      22.175  50.971  24.843  1.00  0.00           C  
ATOM    368  OE1 GLU    22      21.002  51.368  25.072  1.00  0.00           O  
ATOM    369  OE2 GLU    22      23.022  51.731  24.374  1.00  0.00           O1-
ATOM    370  H   GLU    22      24.789  51.320  23.746  1.00  0.00           H  
ATOM    371  HA  GLU    22      25.846  48.591  24.170  1.00  0.00           H  
ATOM    372  HB2 GLU    22      24.164  48.208  25.638  1.00  0.00           H  
ATOM    373  HB3 GLU    22      24.598  49.842  25.897  1.00  0.00           H  
ATOM    374  HG2 GLU    22      21.974  48.837  24.517  1.00  0.00           H  
ATOM    375  HG3 GLU    22      22.266  49.264  26.206  1.00  0.00           H  
ATOM    376  N   ARG    23      24.670  47.357  22.337  1.00  0.00           N  
ATOM    377  CA  ARG    23      24.253  46.558  21.211  1.00  0.00           C  
ATOM    378  C   ARG    23      24.337  45.017  21.594  1.00  0.00           C  
ATOM    379  O   ARG    23      25.425  44.443  21.960  1.00  0.00           O  
ATOM    380  CB  ARG    23      25.109  47.001  20.008  1.00  0.00           C  
ATOM    381  CG  ARG    23      24.577  46.279  18.781  1.00  0.00           C  
ATOM    382  CD  ARG    23      25.480  46.636  17.612  1.00  0.00           C  
ATOM    383  NE  ARG    23      25.147  47.961  17.106  1.00  0.00           N  
ATOM    384  CZ  ARG    23      25.745  49.158  17.309  1.00  0.00           C  
ATOM    385  NH1 ARG    23      26.842  49.339  17.914  1.00  0.00           N1+
ATOM    386  NH2 ARG    23      25.159  50.215  16.950  1.00  0.00           N  
ATOM    387  H   ARG    23      25.234  46.896  23.035  1.00  0.00           H  
ATOM    388  HA  ARG    23      23.200  46.726  20.983  1.00  0.00           H  
ATOM    389  HB2 ARG    23      24.930  48.069  19.876  1.00  0.00           H  
ATOM    390  HB3 ARG    23      26.167  46.762  20.115  1.00  0.00           H  
ATOM    391  HG2 ARG    23      24.600  45.210  18.992  1.00  0.00           H  
ATOM    392  HG3 ARG    23      23.566  46.494  18.436  1.00  0.00           H  
ATOM    393  HD2 ARG    23      26.515  46.536  17.941  1.00  0.00           H  
ATOM    394  HD3 ARG    23      25.520  45.929  16.782  1.00  0.00           H  
ATOM    395  HE  ARG    23      24.251  47.986  16.640  1.00  0.00           H  
ATOM    396 HH11 ARG    23      27.295  48.452  18.082  1.00  0.00           H  
ATOM    397 HH12 ARG    23      27.283  50.227  18.106  1.00  0.00           H  
ATOM    398 HH21 ARG    23      24.279  50.182  16.456  1.00  0.00           H  
ATOM    399 HH22 ARG    23      25.680  51.079  17.005  1.00  0.00           H  
ATOM    400  N   ASP    24      23.262  44.270  21.551  1.00  0.00           N  
ATOM    401  CA  ASP    24      23.343  42.816  21.688  1.00  0.00           C  
ATOM    402  C   ASP    24      24.075  42.186  20.439  1.00  0.00           C  
ATOM    403  O   ASP    24      23.391  41.889  19.447  1.00  0.00           O  
ATOM    404  CB  ASP    24      21.874  42.228  21.924  1.00  0.00           C  
ATOM    405  CG  ASP    24      21.332  42.587  23.324  1.00  0.00           C  
ATOM    406  OD1 ASP    24      20.100  42.439  23.528  1.00  0.00           O  
ATOM    407  OD2 ASP    24      22.085  43.089  24.208  1.00  0.00           O1-
ATOM    408  H   ASP    24      22.437  44.761  21.241  1.00  0.00           H  
ATOM    409  HA  ASP    24      23.978  42.570  22.540  1.00  0.00           H  
ATOM    410  HB2 ASP    24      21.331  42.803  21.175  1.00  0.00           H  
ATOM    411  HB3 ASP    24      21.870  41.171  21.654  1.00  0.00           H  
ATOM    412  N   VAL    25      25.421  42.123  20.419  1.00  0.00           N  
ATOM    413  CA  VAL    25      26.329  41.762  19.339  1.00  0.00           C  
ATOM    414  C   VAL    25      26.626  40.251  19.241  1.00  0.00           C  
ATOM    415  O   VAL    25      26.929  39.899  18.086  1.00  0.00           O  
ATOM    416  CB  VAL    25      27.636  42.544  19.465  1.00  0.00           C  
ATOM    417  CG1 VAL    25      27.495  43.978  19.041  1.00  0.00           C  
ATOM    418  CG2 VAL    25      28.278  42.388  20.865  1.00  0.00           C  
ATOM    419  H   VAL    25      25.892  42.374  21.276  1.00  0.00           H  
ATOM    420  HA  VAL    25      25.989  41.991  18.328  1.00  0.00           H  
ATOM    421  HB  VAL    25      28.329  42.075  18.767  1.00  0.00           H  
ATOM    422 HG11 VAL    25      26.991  44.005  18.075  1.00  0.00           H  
ATOM    423 HG12 VAL    25      26.941  44.591  19.753  1.00  0.00           H  
ATOM    424 HG13 VAL    25      28.458  44.459  18.876  1.00  0.00           H  
ATOM    425 HG21 VAL    25      27.679  42.976  21.561  1.00  0.00           H  
ATOM    426 HG22 VAL    25      28.268  41.338  21.156  1.00  0.00           H  
ATOM    427 HG23 VAL    25      29.316  42.721  20.872  1.00  0.00           H  
ATOM    428  N   CYX    26      26.306  39.446  20.272  1.00  0.00           N  
ATOM    429  CA  CYX    26      25.880  38.096  20.070  1.00  0.00           C  
ATOM    430  C   CYX    26      24.358  37.863  20.189  1.00  0.00           C  
ATOM    431  O   CYX    26      23.707  38.295  21.140  1.00  0.00           O  
ATOM    432  CB  CYX    26      26.674  37.159  20.989  1.00  0.00           C  
ATOM    433  SG  CYX    26      26.385  37.377  22.769  1.00  0.00           S  
ATOM    434  H   CYX    26      26.154  39.898  21.162  1.00  0.00           H  
ATOM    435  HA  CYX    26      26.259  37.825  19.084  1.00  0.00           H  
ATOM    436  HB2 CYX    26      26.511  36.114  20.727  1.00  0.00           H  
ATOM    437  HB3 CYX    26      27.704  37.397  20.720  1.00  0.00           H  
ATOM    438  N   THR    27      23.898  37.029  19.320  1.00  0.00           N  
ATOM    439  CA  THR    27      22.589  36.301  19.288  1.00  0.00           C  
ATOM    440  C   THR    27      22.642  34.885  19.943  1.00  0.00           C  
ATOM    441  O   THR    27      21.688  34.406  20.584  1.00  0.00           O  
ATOM    442  CB  THR    27      22.269  36.018  17.798  1.00  0.00           C  
ATOM    443  CG2 THR    27      22.040  37.350  16.998  1.00  0.00           C  
ATOM    444  OG1 THR    27      23.308  35.272  17.056  1.00  0.00           O  
ATOM    445  H   THR    27      24.556  36.833  18.579  1.00  0.00           H  
ATOM    446  HA  THR    27      21.766  36.886  19.701  1.00  0.00           H  
ATOM    447  HB  THR    27      21.355  35.436  17.679  1.00  0.00           H  
ATOM    448  HG1 THR    27      24.132  35.763  17.050  1.00  0.00           H  
ATOM    449 HG21 THR    27      21.024  37.735  17.084  1.00  0.00           H  
ATOM    450 HG22 THR    27      22.662  38.208  17.248  1.00  0.00           H  
ATOM    451 HG23 THR    27      22.284  37.309  15.936  1.00  0.00           H  
ATOM    452  N   LYS    28      23.743  34.185  19.821  1.00  0.00           N  
ATOM    453  CA  LYS    28      24.088  32.790  20.272  1.00  0.00           C  
ATOM    454  C   LYS    28      25.580  32.386  20.517  1.00  0.00           C  
ATOM    455  O   LYS    28      26.495  32.941  19.891  1.00  0.00           O  
ATOM    456  CB  LYS    28      23.362  31.856  19.269  1.00  0.00           C  
ATOM    457  CG  LYS    28      24.015  31.719  17.858  1.00  0.00           C  
ATOM    458  CD  LYS    28      23.268  30.618  17.138  1.00  0.00           C  
ATOM    459  CE  LYS    28      22.024  31.023  16.308  1.00  0.00           C  
ATOM    460  NZ  LYS    28      20.777  30.744  17.135  1.00  0.00           N1+
ATOM    461  H   LYS    28      24.321  34.588  19.099  1.00  0.00           H  
ATOM    462  HA  LYS    28      23.611  32.603  21.234  1.00  0.00           H  
ATOM    463  HB2 LYS    28      23.271  30.873  19.733  1.00  0.00           H  
ATOM    464  HB3 LYS    28      22.359  32.216  19.044  1.00  0.00           H  
ATOM    465  HG2 LYS    28      23.870  32.625  17.269  1.00  0.00           H  
ATOM    466  HG3 LYS    28      25.060  31.485  18.065  1.00  0.00           H  
ATOM    467  HD2 LYS    28      23.890  30.374  16.278  1.00  0.00           H  
ATOM    468  HD3 LYS    28      23.268  29.703  17.731  1.00  0.00           H  
ATOM    469  HE2 LYS    28      22.047  32.058  15.969  1.00  0.00           H  
ATOM    470  HE3 LYS    28      21.967  30.394  15.419  1.00  0.00           H  
ATOM    471  HZ1 LYS    28      19.908  30.820  16.625  1.00  0.00           H  
ATOM    472  HZ2 LYS    28      20.809  29.767  17.389  1.00  0.00           H  
ATOM    473  HZ3 LYS    28      20.695  31.286  17.983  1.00  0.00           H  
ATOM    474  N   ASP    29      25.856  31.426  21.428  1.00  0.00           N  
ATOM    475  CA  ASP    29      27.167  30.849  21.694  1.00  0.00           C  
ATOM    476  C   ASP    29      27.868  30.417  20.389  1.00  0.00           C  
ATOM    477  O   ASP    29      29.074  30.549  20.264  1.00  0.00           O  
ATOM    478  CB  ASP    29      27.075  29.654  22.711  1.00  0.00           C  
ATOM    479  CG  ASP    29      26.560  29.939  24.139  1.00  0.00           C  
ATOM    480  OD1 ASP    29      26.194  31.137  24.401  1.00  0.00           O  
ATOM    481  OD2 ASP    29      26.336  28.979  24.898  1.00  0.00           O1-
ATOM    482  H   ASP    29      25.020  30.979  21.779  1.00  0.00           H  
ATOM    483  HA  ASP    29      27.770  31.598  22.209  1.00  0.00           H  
ATOM    484  HB2 ASP    29      26.359  28.947  22.294  1.00  0.00           H  
ATOM    485  HB3 ASP    29      28.042  29.151  22.733  1.00  0.00           H  
ATOM    486  N   ARG    30      27.116  29.794  19.435  1.00  0.00           N  
ATOM    487  CA  ARG    30      27.562  29.333  18.112  1.00  0.00           C  
ATOM    488  C   ARG    30      28.004  30.544  17.214  1.00  0.00           C  
ATOM    489  O   ARG    30      28.759  30.317  16.286  1.00  0.00           O  
ATOM    490  CB  ARG    30      26.517  28.465  17.480  1.00  0.00           C  
ATOM    491  CG  ARG    30      26.651  28.254  15.976  1.00  0.00           C  
ATOM    492  CD  ARG    30      25.730  27.198  15.416  1.00  0.00           C  
ATOM    493  NE  ARG    30      25.977  25.899  16.031  1.00  0.00           N  
ATOM    494  CZ  ARG    30      25.639  24.731  15.618  1.00  0.00           C  
ATOM    495  NH1 ARG    30      24.859  24.478  14.631  1.00  0.00           N1+
ATOM    496  NH2 ARG    30      26.036  23.728  16.280  1.00  0.00           N  
ATOM    497  H   ARG    30      26.228  29.368  19.659  1.00  0.00           H  
ATOM    498  HA  ARG    30      28.455  28.729  18.268  1.00  0.00           H  
ATOM    499  HB2 ARG    30      26.761  27.546  18.014  1.00  0.00           H  
ATOM    500  HB3 ARG    30      25.521  28.864  17.677  1.00  0.00           H  
ATOM    501  HG2 ARG    30      26.393  29.215  15.532  1.00  0.00           H  
ATOM    502  HG3 ARG    30      27.669  27.932  15.754  1.00  0.00           H  
ATOM    503  HD2 ARG    30      24.670  27.416  15.550  1.00  0.00           H  
ATOM    504  HD3 ARG    30      25.888  27.243  14.338  1.00  0.00           H  
ATOM    505  HE  ARG    30      26.523  25.882  16.880  1.00  0.00           H  
ATOM    506 HH11 ARG    30      24.652  25.171  13.927  1.00  0.00           H  
ATOM    507 HH12 ARG    30      24.620  23.531  14.376  1.00  0.00           H  
ATOM    508 HH21 ARG    30      26.744  23.903  16.979  1.00  0.00           H  
ATOM    509 HH22 ARG    30      25.974  22.876  15.740  1.00  0.00           H  
ATOM    510  N   GLN    31      27.703  31.806  17.502  1.00  0.00           N  
ATOM    511  CA  GLN    31      28.308  32.988  16.756  1.00  0.00           C  
ATOM    512  C   GLN    31      29.735  33.313  17.134  1.00  0.00           C  
ATOM    513  O   GLN    31      30.456  33.894  16.342  1.00  0.00           O  
ATOM    514  CB  GLN    31      27.431  34.201  17.014  1.00  0.00           C  
ATOM    515  CG  GLN    31      27.772  35.562  16.412  1.00  0.00           C  
ATOM    516  CD  GLN    31      26.599  36.541  16.656  1.00  0.00           C  
ATOM    517  NE2 GLN    31      26.568  37.631  15.948  1.00  0.00           N  
ATOM    518  OE1 GLN    31      25.705  36.336  17.412  1.00  0.00           O  
ATOM    519  H   GLN    31      27.163  32.078  18.312  1.00  0.00           H  
ATOM    520  HA  GLN    31      28.199  32.781  15.691  1.00  0.00           H  
ATOM    521  HB2 GLN    31      26.468  33.839  16.653  1.00  0.00           H  
ATOM    522  HB3 GLN    31      27.268  34.308  18.086  1.00  0.00           H  
ATOM    523  HG2 GLN    31      28.669  35.919  16.920  1.00  0.00           H  
ATOM    524  HG3 GLN    31      27.939  35.485  15.338  1.00  0.00           H  
ATOM    525 HE21 GLN    31      25.766  38.242  16.029  1.00  0.00           H  
ATOM    526 HE22 GLN    31      27.302  37.699  15.258  1.00  0.00           H  
ATOM    527  N   CYX    32      30.168  32.868  18.349  1.00  0.00           N  
ATOM    528  CA  CYX    32      31.421  33.061  19.019  1.00  0.00           C  
ATOM    529  C   CYX    32      32.521  32.057  18.572  1.00  0.00           C  
ATOM    530  O   CYX    32      32.251  31.080  17.809  1.00  0.00           O  
ATOM    531  CB  CYX    32      31.204  32.867  20.495  1.00  0.00           C  
ATOM    532  SG  CYX    32      29.608  33.446  21.228  1.00  0.00           S  
ATOM    533  H   CYX    32      29.551  32.194  18.780  1.00  0.00           H  
ATOM    534  HA  CYX    32      31.746  34.081  18.808  1.00  0.00           H  
ATOM    535  HB2 CYX    32      31.143  31.823  20.800  1.00  0.00           H  
ATOM    536  HB3 CYX    32      32.071  33.331  20.967  1.00  0.00           H  
ATOM    537  N   GLN    33      33.679  32.123  19.212  1.00  0.00           N  
ATOM    538  CA  GLN    33      34.674  31.066  19.101  1.00  0.00           C  
ATOM    539  C   GLN    33      34.279  29.794  19.866  1.00  0.00           C  
ATOM    540  O   GLN    33      33.464  29.796  20.830  1.00  0.00           O  
ATOM    541  CB  GLN    33      35.927  31.665  19.743  1.00  0.00           C  
ATOM    542  CG  GLN    33      37.269  30.898  19.556  1.00  0.00           C  
ATOM    543  CD  GLN    33      37.746  30.362  20.874  1.00  0.00           C  
ATOM    544  NE2 GLN    33      38.761  30.874  21.560  1.00  0.00           N  
ATOM    545  OE1 GLN    33      37.180  29.462  21.441  1.00  0.00           O  
ATOM    546  H   GLN    33      33.848  32.862  19.879  1.00  0.00           H  
ATOM    547  HA  GLN    33      34.830  30.721  18.079  1.00  0.00           H  
ATOM    548  HB2 GLN    33      36.076  32.620  19.238  1.00  0.00           H  
ATOM    549  HB3 GLN    33      35.737  31.804  20.807  1.00  0.00           H  
ATOM    550  HG2 GLN    33      37.089  30.116  18.819  1.00  0.00           H  
ATOM    551  HG3 GLN    33      37.940  31.677  19.194  1.00  0.00           H  
ATOM    552 HE21 GLN    33      39.020  30.330  22.370  1.00  0.00           H  
ATOM    553 HE22 GLN    33      39.312  31.679  21.297  1.00  0.00           H  
ATOM    554  N   ASP    34      34.549  28.640  19.272  1.00  0.00           N  
ATOM    555  CA  ASP    34      34.193  27.219  19.669  1.00  0.00           C  
ATOM    556  C   ASP    34      34.045  27.034  21.201  1.00  0.00           C  
ATOM    557  O   ASP    34      33.114  26.409  21.669  1.00  0.00           O  
ATOM    558  CB  ASP    34      35.180  26.178  19.099  1.00  0.00           C  
ATOM    559  CG  ASP    34      35.296  26.260  17.584  1.00  0.00           C  
ATOM    560  OD1 ASP    34      34.447  26.978  16.962  1.00  0.00           O  
ATOM    561  OD2 ASP    34      36.201  25.554  17.066  1.00  0.00           O1-
ATOM    562  H   ASP    34      35.020  28.740  18.384  1.00  0.00           H  
ATOM    563  HA  ASP    34      33.205  26.976  19.277  1.00  0.00           H  
ATOM    564  HB2 ASP    34      36.154  26.278  19.580  1.00  0.00           H  
ATOM    565  HB3 ASP    34      34.802  25.164  19.230  1.00  0.00           H  
ATOM    566  N   ASN    35      35.004  27.548  21.978  1.00  0.00           N  
ATOM    567  CA  ASN    35      35.105  27.353  23.444  1.00  0.00           C  
ATOM    568  C   ASN    35      34.599  28.613  24.158  1.00  0.00           C  
ATOM    569  O   ASN    35      35.041  28.711  25.347  1.00  0.00           O  
ATOM    570  CB  ASN    35      36.607  27.125  23.866  1.00  0.00           C  
ATOM    571  CG  ASN    35      37.508  26.317  22.911  1.00  0.00           C  
ATOM    572  ND2 ASN    35      38.154  26.915  21.937  1.00  0.00           N  
ATOM    573  OD1 ASN    35      37.662  25.128  23.169  1.00  0.00           O  
ATOM    574  H   ASN    35      35.790  28.084  21.638  1.00  0.00           H  
ATOM    575  HA  ASN    35      34.439  26.580  23.824  1.00  0.00           H  
ATOM    576  HB2 ASN    35      37.130  28.072  24.010  1.00  0.00           H  
ATOM    577  HB3 ASN    35      36.638  26.617  24.829  1.00  0.00           H  
ATOM    578 HD21 ASN    35      38.884  26.434  21.431  1.00  0.00           H  
ATOM    579 HD22 ASN    35      37.988  27.872  21.662  1.00  0.00           H  
ATOM    580  N   LYS    36      33.751  29.496  23.619  1.00  0.00           N  
ATOM    581  CA  LYS    36      33.265  30.725  24.311  1.00  0.00           C  
ATOM    582  C   LYS    36      31.719  30.821  24.353  1.00  0.00           C  
ATOM    583  O   LYS    36      31.068  30.027  23.657  1.00  0.00           O  
ATOM    584  CB  LYS    36      34.014  31.917  23.729  1.00  0.00           C  
ATOM    585  CG  LYS    36      35.458  31.976  24.270  1.00  0.00           C  
ATOM    586  CD  LYS    36      36.106  33.294  23.966  1.00  0.00           C  
ATOM    587  CE  LYS    36      37.618  33.177  24.406  1.00  0.00           C  
ATOM    588  NZ  LYS    36      38.397  34.496  24.467  1.00  0.00           N1+
ATOM    589  H   LYS    36      33.570  29.406  22.629  1.00  0.00           H  
ATOM    590  HA  LYS    36      33.447  30.665  25.383  1.00  0.00           H  
ATOM    591  HB2 LYS    36      33.936  31.885  22.642  1.00  0.00           H  
ATOM    592  HB3 LYS    36      33.516  32.788  24.154  1.00  0.00           H  
ATOM    593  HG2 LYS    36      35.456  31.878  25.356  1.00  0.00           H  
ATOM    594  HG3 LYS    36      36.158  31.213  23.931  1.00  0.00           H  
ATOM    595  HD2 LYS    36      36.034  33.456  22.891  1.00  0.00           H  
ATOM    596  HD3 LYS    36      35.592  34.086  24.512  1.00  0.00           H  
ATOM    597  HE2 LYS    36      37.521  32.802  25.425  1.00  0.00           H  
ATOM    598  HE3 LYS    36      38.188  32.525  23.744  1.00  0.00           H  
ATOM    599  HZ1 LYS    36      39.319  34.396  24.868  1.00  0.00           H  
ATOM    600  HZ2 LYS    36      38.566  34.785  23.514  1.00  0.00           H  
ATOM    601  HZ3 LYS    36      37.901  35.231  24.952  1.00  0.00           H  
ATOM    602  N   LYS    37      31.173  31.611  25.254  1.00  0.00           N  
ATOM    603  CA  LYS    37      29.758  31.722  25.560  1.00  0.00           C  
ATOM    604  C   LYS    37      29.222  33.096  25.174  1.00  0.00           C  
ATOM    605  O   LYS    37      29.967  34.086  25.433  1.00  0.00           O  
ATOM    606  CB  LYS    37      29.517  31.367  26.975  1.00  0.00           C  
ATOM    607  CG  LYS    37      28.024  31.310  27.308  1.00  0.00           C  
ATOM    608  CD  LYS    37      27.653  30.454  28.504  1.00  0.00           C  
ATOM    609  CE  LYS    37      26.145  30.281  28.579  1.00  0.00           C  
ATOM    610  NZ  LYS    37      25.650  29.276  27.666  1.00  0.00           N1+
ATOM    611  H   LYS    37      31.781  32.247  25.751  1.00  0.00           H  
ATOM    612  HA  LYS    37      29.294  30.905  25.007  1.00  0.00           H  
ATOM    613  HB2 LYS    37      30.044  30.415  27.047  1.00  0.00           H  
ATOM    614  HB3 LYS    37      30.015  32.095  27.616  1.00  0.00           H  
ATOM    615  HG2 LYS    37      27.732  32.359  27.366  1.00  0.00           H  
ATOM    616  HG3 LYS    37      27.392  31.020  26.467  1.00  0.00           H  
ATOM    617  HD2 LYS    37      28.173  29.507  28.371  1.00  0.00           H  
ATOM    618  HD3 LYS    37      28.050  30.949  29.391  1.00  0.00           H  
ATOM    619  HE2 LYS    37      25.924  29.910  29.580  1.00  0.00           H  
ATOM    620  HE3 LYS    37      25.532  31.174  28.459  1.00  0.00           H  
ATOM    621  HZ1 LYS    37      24.685  29.016  27.815  1.00  0.00           H  
ATOM    622  HZ2 LYS    37      25.832  29.488  26.695  1.00  0.00           H  
ATOM    623  HZ3 LYS    37      26.202  28.448  27.834  1.00  0.00           H  
ATOM    624  N   CYX    38      28.039  33.187  24.648  1.00  0.00           N  
ATOM    625  CA  CYX    38      27.361  34.474  24.438  1.00  0.00           C  
ATOM    626  C   CYX    38      26.757  34.865  25.774  1.00  0.00           C  
ATOM    627  O   CYX    38      25.614  34.595  26.080  1.00  0.00           O  
ATOM    628  CB  CYX    38      26.331  34.293  23.298  1.00  0.00           C  
ATOM    629  SG  CYX    38      25.225  35.691  22.864  1.00  0.00           S  
ATOM    630  H   CYX    38      27.559  32.314  24.489  1.00  0.00           H  
ATOM    631  HA  CYX    38      28.077  35.250  24.168  1.00  0.00           H  
ATOM    632  HB2 CYX    38      26.864  34.059  22.377  1.00  0.00           H  
ATOM    633  HB3 CYX    38      25.680  33.451  23.529  1.00  0.00           H  
ATOM    634  N   CYX    39      27.503  35.429  26.671  1.00  0.00           N  
ATOM    635  CA  CYX    39      26.924  35.793  27.962  1.00  0.00           C  
ATOM    636  C   CYX    39      26.110  37.085  27.733  1.00  0.00           C  
ATOM    637  O   CYX    39      26.362  37.949  26.888  1.00  0.00           O  
ATOM    638  CB  CYX    39      28.102  36.183  28.912  1.00  0.00           C  
ATOM    639  SG  CYX    39      29.232  34.784  29.208  1.00  0.00           S  
ATOM    640  H   CYX    39      28.467  35.566  26.401  1.00  0.00           H  
ATOM    641  HA  CYX    39      26.449  34.954  28.472  1.00  0.00           H  
ATOM    642  HB2 CYX    39      28.693  37.008  28.514  1.00  0.00           H  
ATOM    643  HB3 CYX    39      27.628  36.527  29.831  1.00  0.00           H  
ATOM    644  N   VAL    40      25.149  37.406  28.618  1.00  0.00           N  
ATOM    645  CA  VAL    40      24.415  38.587  28.724  1.00  0.00           C  
ATOM    646  C   VAL    40      25.302  39.600  29.486  1.00  0.00           C  
ATOM    647  O   VAL    40      25.194  39.885  30.651  1.00  0.00           O  
ATOM    648  CB  VAL    40      23.001  38.445  29.396  1.00  0.00           C  
ATOM    649  CG1 VAL    40      22.191  39.752  29.303  1.00  0.00           C  
ATOM    650  CG2 VAL    40      22.119  37.455  28.724  1.00  0.00           C  
ATOM    651  H   VAL    40      24.855  36.630  29.194  1.00  0.00           H  
ATOM    652  HA  VAL    40      24.241  38.965  27.717  1.00  0.00           H  
ATOM    653  HB  VAL    40      23.109  38.145  30.438  1.00  0.00           H  
ATOM    654 HG11 VAL    40      22.722  40.631  29.670  1.00  0.00           H  
ATOM    655 HG12 VAL    40      21.936  39.921  28.257  1.00  0.00           H  
ATOM    656 HG13 VAL    40      21.281  39.813  29.900  1.00  0.00           H  
ATOM    657 HG21 VAL    40      21.628  37.795  27.811  1.00  0.00           H  
ATOM    658 HG22 VAL    40      22.605  36.489  28.582  1.00  0.00           H  
ATOM    659 HG23 VAL    40      21.375  37.218  29.485  1.00  0.00           H  
ATOM    660  N   PHE    41      26.191  40.135  28.668  1.00  0.00           N  
ATOM    661  CA  PHE    41      27.176  41.143  29.102  1.00  0.00           C  
ATOM    662  C   PHE    41      26.638  42.564  29.294  1.00  0.00           C  
ATOM    663  O   PHE    41      25.448  42.835  29.050  1.00  0.00           O  
ATOM    664  CB  PHE    41      28.423  40.876  28.266  1.00  0.00           C  
ATOM    665  CG  PHE    41      29.455  42.019  28.284  1.00  0.00           C  
ATOM    666  CD1 PHE    41      30.295  42.237  29.379  1.00  0.00           C  
ATOM    667  CD2 PHE    41      29.453  42.972  27.221  1.00  0.00           C  
ATOM    668  CE1 PHE    41      31.189  43.268  29.367  1.00  0.00           C  
ATOM    669  CE2 PHE    41      30.425  43.972  27.249  1.00  0.00           C  
ATOM    670  CZ  PHE    41      31.381  44.100  28.262  1.00  0.00           C  
ATOM    671  H   PHE    41      26.264  39.663  27.778  1.00  0.00           H  
ATOM    672  HA  PHE    41      27.423  40.767  30.096  1.00  0.00           H  
ATOM    673  HB2 PHE    41      28.812  39.953  28.695  1.00  0.00           H  
ATOM    674  HB3 PHE    41      28.117  40.627  27.250  1.00  0.00           H  
ATOM    675  HD1 PHE    41      30.231  41.600  30.249  1.00  0.00           H  
ATOM    676  HD2 PHE    41      28.887  42.784  26.320  1.00  0.00           H  
ATOM    677  HE1 PHE    41      31.850  43.338  30.218  1.00  0.00           H  
ATOM    678  HE2 PHE    41      30.441  44.619  26.384  1.00  0.00           H  
ATOM    679  HZ  PHE    41      32.184  44.822  28.266  1.00  0.00           H  
ATOM    680  N   SER    42      27.450  43.452  29.834  1.00  0.00           N  
ATOM    681  CA  SER    42      27.095  44.811  30.355  1.00  0.00           C  
ATOM    682  C   SER    42      26.775  45.797  29.161  1.00  0.00           C  
ATOM    683  O   SER    42      25.908  46.648  29.305  1.00  0.00           O  
ATOM    684  CB  SER    42      28.232  45.383  31.087  1.00  0.00           C  
ATOM    685  OG  SER    42      28.762  44.564  32.088  1.00  0.00           O  
ATOM    686  H   SER    42      28.277  43.049  30.252  1.00  0.00           H  
ATOM    687  HA  SER    42      26.169  44.757  30.931  1.00  0.00           H  
ATOM    688  HB2 SER    42      29.037  45.521  30.365  1.00  0.00           H  
ATOM    689  HB3 SER    42      28.041  46.385  31.470  1.00  0.00           H  
ATOM    690  HG  SER    42      28.363  44.661  32.955  1.00  0.00           H  
ATOM    691  N   CYX    43      27.472  45.725  28.029  1.00  0.00           N  
ATOM    692  CA  CYX    43      27.305  46.625  26.871  1.00  0.00           C  
ATOM    693  C   CYX    43      26.308  46.045  25.798  1.00  0.00           C  
ATOM    694  O   CYX    43      26.342  46.390  24.644  1.00  0.00           O  
ATOM    695  CB  CYX    43      28.684  47.137  26.345  1.00  0.00           C  
ATOM    696  SG  CYX    43      29.902  47.496  27.611  1.00  0.00           S  
ATOM    697  H   CYX    43      28.051  44.919  27.840  1.00  0.00           H  
ATOM    698  HA  CYX    43      26.756  47.462  27.302  1.00  0.00           H  
ATOM    699  HB2 CYX    43      29.215  46.438  25.699  1.00  0.00           H  
ATOM    700  HB3 CYX    43      28.444  48.046  25.793  1.00  0.00           H  
ATOM    701  N   GLY    44      25.511  45.069  26.278  1.00  0.00           N  
ATOM    702  CA  GLY    44      24.679  44.079  25.521  1.00  0.00           C  
ATOM    703  C   GLY    44      25.316  42.687  25.480  1.00  0.00           C  
ATOM    704  O   GLY    44      26.482  42.571  25.791  1.00  0.00           O  
ATOM    705  H   GLY    44      25.671  44.814  27.242  1.00  0.00           H  
ATOM    706  HA2 GLY    44      23.723  44.053  26.043  1.00  0.00           H  
ATOM    707  HA3 GLY    44      24.544  44.463  24.510  1.00  0.00           H  
ATOM    708  N   LYS    45      24.560  41.734  24.972  1.00  0.00           N  
ATOM    709  CA  LYS    45      25.081  40.342  24.860  1.00  0.00           C  
ATOM    710  C   LYS    45      26.318  40.241  24.023  1.00  0.00           C  
ATOM    711  O   LYS    45      26.356  40.851  22.938  1.00  0.00           O  
ATOM    712  CB  LYS    45      23.965  39.415  24.271  1.00  0.00           C  
ATOM    713  CG  LYS    45      22.682  39.107  25.061  1.00  0.00           C  
ATOM    714  CD  LYS    45      21.636  38.344  24.208  1.00  0.00           C  
ATOM    715  CE  LYS    45      22.060  36.933  23.794  1.00  0.00           C  
ATOM    716  NZ  LYS    45      21.076  36.199  23.005  1.00  0.00           N1+
ATOM    717  H   LYS    45      23.618  41.844  24.626  1.00  0.00           H  
ATOM    718  HA  LYS    45      25.264  40.087  25.904  1.00  0.00           H  
ATOM    719  HB2 LYS    45      23.754  39.903  23.320  1.00  0.00           H  
ATOM    720  HB3 LYS    45      24.358  38.406  24.142  1.00  0.00           H  
ATOM    721  HG2 LYS    45      22.841  38.546  25.982  1.00  0.00           H  
ATOM    722  HG3 LYS    45      22.193  40.016  25.412  1.00  0.00           H  
ATOM    723  HD2 LYS    45      20.705  38.329  24.775  1.00  0.00           H  
ATOM    724  HD3 LYS    45      21.511  38.905  23.282  1.00  0.00           H  
ATOM    725  HE2 LYS    45      22.976  37.017  23.210  1.00  0.00           H  
ATOM    726  HE3 LYS    45      22.171  36.301  24.674  1.00  0.00           H  
ATOM    727  HZ1 LYS    45      20.226  36.317  23.538  1.00  0.00           H  
ATOM    728  HZ2 LYS    45      20.909  36.687  22.138  1.00  0.00           H  
ATOM    729  HZ3 LYS    45      21.248  35.210  22.891  1.00  0.00           H  
ATOM    730  N   LYS    46      27.363  39.654  24.606  1.00  0.00           N  
ATOM    731  CA  LYS    46      28.797  39.633  24.125  1.00  0.00           C  
ATOM    732  C   LYS    46      29.484  38.326  24.508  1.00  0.00           C  
ATOM    733  O   LYS    46      29.290  37.859  25.618  1.00  0.00           O  
ATOM    734  CB  LYS    46      29.489  40.836  24.667  1.00  0.00           C  
ATOM    735  CG  LYS    46      30.919  41.167  24.065  1.00  0.00           C  
ATOM    736  CD  LYS    46      31.577  42.565  24.521  1.00  0.00           C  
ATOM    737  CE  LYS    46      32.878  42.760  23.776  1.00  0.00           C  
ATOM    738  NZ  LYS    46      33.440  44.056  23.987  1.00  0.00           N1+
ATOM    739  H   LYS    46      27.247  39.242  25.521  1.00  0.00           H  
ATOM    740  HA  LYS    46      28.802  39.804  23.049  1.00  0.00           H  
ATOM    741  HB2 LYS    46      28.911  41.717  24.387  1.00  0.00           H  
ATOM    742  HB3 LYS    46      29.678  40.685  25.729  1.00  0.00           H  
ATOM    743  HG2 LYS    46      31.522  40.279  24.256  1.00  0.00           H  
ATOM    744  HG3 LYS    46      30.815  41.243  22.983  1.00  0.00           H  
ATOM    745  HD2 LYS    46      30.974  43.445  24.297  1.00  0.00           H  
ATOM    746  HD3 LYS    46      31.907  42.539  25.560  1.00  0.00           H  
ATOM    747  HE2 LYS    46      33.618  42.063  24.167  1.00  0.00           H  
ATOM    748  HE3 LYS    46      32.740  42.609  22.705  1.00  0.00           H  
ATOM    749  HZ1 LYS    46      33.465  44.340  24.955  1.00  0.00           H  
ATOM    750  HZ2 LYS    46      34.416  44.119  23.735  1.00  0.00           H  
ATOM    751  HZ3 LYS    46      32.884  44.685  23.424  1.00  0.00           H  
ATOM    752  N   CYX    47      30.323  37.880  23.563  1.00  0.00           N  
ATOM    753  CA  CYX    47      30.959  36.524  23.644  1.00  0.00           C  
ATOM    754  C   CYX    47      32.168  36.577  24.533  1.00  0.00           C  
ATOM    755  O   CYX    47      33.101  37.335  24.328  1.00  0.00           O  
ATOM    756  CB  CYX    47      31.280  35.853  22.272  1.00  0.00           C  
ATOM    757  SG  CYX    47      29.828  35.434  21.269  1.00  0.00           S  
ATOM    758  H   CYX    47      30.466  38.342  22.677  1.00  0.00           H  
ATOM    759  HA  CYX    47      30.205  35.858  24.062  1.00  0.00           H  
ATOM    760  HB2 CYX    47      31.863  36.477  21.595  1.00  0.00           H  
ATOM    761  HB3 CYX    47      31.848  34.947  22.484  1.00  0.00           H  
ATOM    762  N   LEU    48      32.152  35.807  25.576  1.00  0.00           N  
ATOM    763  CA  LEU    48      33.165  35.714  26.662  1.00  0.00           C  
ATOM    764  C   LEU    48      33.707  34.272  26.906  1.00  0.00           C  
ATOM    765  O   LEU    48      33.035  33.284  26.579  1.00  0.00           O  
ATOM    766  CB  LEU    48      32.583  36.324  27.979  1.00  0.00           C  
ATOM    767  CG  LEU    48      31.973  37.804  27.931  1.00  0.00           C  
ATOM    768  CD1 LEU    48      31.373  38.279  29.197  1.00  0.00           C  
ATOM    769  CD2 LEU    48      32.962  38.888  27.477  1.00  0.00           C  
ATOM    770  H   LEU    48      31.425  35.107  25.606  1.00  0.00           H  
ATOM    771  HA  LEU    48      33.978  36.365  26.339  1.00  0.00           H  
ATOM    772  HB2 LEU    48      31.785  35.665  28.321  1.00  0.00           H  
ATOM    773  HB3 LEU    48      33.336  36.210  28.760  1.00  0.00           H  
ATOM    774  HG  LEU    48      31.167  37.722  27.202  1.00  0.00           H  
ATOM    775 HD11 LEU    48      30.520  37.646  29.442  1.00  0.00           H  
ATOM    776 HD12 LEU    48      32.163  38.287  29.948  1.00  0.00           H  
ATOM    777 HD13 LEU    48      31.078  39.326  29.155  1.00  0.00           H  
ATOM    778 HD21 LEU    48      33.742  38.988  28.230  1.00  0.00           H  
ATOM    779 HD22 LEU    48      33.461  38.449  26.613  1.00  0.00           H  
ATOM    780 HD23 LEU    48      32.466  39.830  27.242  1.00  0.00           H  
ATOM    781  N   ASP    49      34.757  34.237  27.700  1.00  0.00           N  
ATOM    782  CA  ASP    49      35.371  33.018  28.180  1.00  0.00           C  
ATOM    783  C   ASP    49      34.730  32.348  29.367  1.00  0.00           C  
ATOM    784  O   ASP    49      34.233  33.005  30.241  1.00  0.00           O  
ATOM    785  CB  ASP    49      36.913  33.302  28.386  1.00  0.00           C  
ATOM    786  CG  ASP    49      37.666  31.955  28.319  1.00  0.00           C  
ATOM    787  OD1 ASP    49      37.740  31.356  27.202  1.00  0.00           O  
ATOM    788  OD2 ASP    49      38.040  31.411  29.351  1.00  0.00           O1-
ATOM    789  H   ASP    49      35.093  35.060  28.180  1.00  0.00           H  
ATOM    790  HA  ASP    49      35.285  32.339  27.331  1.00  0.00           H  
ATOM    791  HB2 ASP    49      37.363  33.991  27.672  1.00  0.00           H  
ATOM    792  HB3 ASP    49      36.994  33.794  29.356  1.00  0.00           H  
ATOM    793  N   LEU    50      34.961  31.024  29.412  1.00  0.00           N  
ATOM    794  CA  LEU    50      34.470  30.198  30.507  1.00  0.00           C  
ATOM    795  C   LEU    50      35.578  29.443  31.202  1.00  0.00           C  
ATOM    796  O   LEU    50      35.884  29.615  32.380  1.00  0.00           O  
ATOM    797  CB  LEU    50      33.374  29.310  30.035  1.00  0.00           C  
ATOM    798  CG  LEU    50      32.024  29.913  29.661  1.00  0.00           C  
ATOM    799  CD1 LEU    50      31.047  28.685  29.493  1.00  0.00           C  
ATOM    800  CD2 LEU    50      31.486  30.725  30.801  1.00  0.00           C  
ATOM    801  H   LEU    50      35.672  30.708  28.769  1.00  0.00           H  
ATOM    802  HA  LEU    50      34.040  30.903  31.218  1.00  0.00           H  
ATOM    803  HB2 LEU    50      33.808  28.751  29.206  1.00  0.00           H  
ATOM    804  HB3 LEU    50      33.199  28.621  30.862  1.00  0.00           H  
ATOM    805  HG  LEU    50      32.079  30.521  28.758  1.00  0.00           H  
ATOM    806 HD11 LEU    50      30.922  28.204  30.463  1.00  0.00           H  
ATOM    807 HD12 LEU    50      30.085  28.957  29.061  1.00  0.00           H  
ATOM    808 HD13 LEU    50      31.428  27.990  28.746  1.00  0.00           H  
ATOM    809 HD21 LEU    50      31.835  31.747  30.949  1.00  0.00           H  
ATOM    810 HD22 LEU    50      30.401  30.788  30.712  1.00  0.00           H  
ATOM    811 HD23 LEU    50      31.574  30.169  31.735  1.00  0.00           H  
ATOM    812  N   LYS    51      36.334  28.700  30.387  1.00  0.00           N  
ATOM    813  CA  LYS    51      37.281  27.690  30.946  1.00  0.00           C  
ATOM    814  C   LYS    51      38.691  27.686  30.369  1.00  0.00           C  
ATOM    815  O   LYS    51      39.362  26.647  30.401  1.00  0.00           O  
ATOM    816  CB  LYS    51      36.450  26.384  31.009  1.00  0.00           C  
ATOM    817  CG  LYS    51      35.855  25.909  29.626  1.00  0.00           C  
ATOM    818  CD  LYS    51      34.947  24.685  29.777  1.00  0.00           C  
ATOM    819  CE  LYS    51      33.611  25.019  30.515  1.00  0.00           C  
ATOM    820  NZ  LYS    51      32.814  23.783  30.506  1.00  0.00           N1+
ATOM    821  H   LYS    51      36.024  28.674  29.427  1.00  0.00           H  
ATOM    822  HA  LYS    51      37.527  28.035  31.951  1.00  0.00           H  
ATOM    823  HB2 LYS    51      37.101  25.593  31.382  1.00  0.00           H  
ATOM    824  HB3 LYS    51      35.660  26.372  31.760  1.00  0.00           H  
ATOM    825  HG2 LYS    51      35.262  26.646  29.085  1.00  0.00           H  
ATOM    826  HG3 LYS    51      36.707  25.685  28.984  1.00  0.00           H  
ATOM    827  HD2 LYS    51      34.642  24.343  28.788  1.00  0.00           H  
ATOM    828  HD3 LYS    51      35.567  23.904  30.218  1.00  0.00           H  
ATOM    829  HE2 LYS    51      33.933  25.256  31.529  1.00  0.00           H  
ATOM    830  HE3 LYS    51      33.096  25.813  29.974  1.00  0.00           H  
ATOM    831  HZ1 LYS    51      32.077  23.941  31.177  1.00  0.00           H  
ATOM    832  HZ2 LYS    51      32.458  23.634  29.573  1.00  0.00           H  
ATOM    833  HZ3 LYS    51      33.444  23.048  30.797  1.00  0.00           H  
ATOM    834  N   GLN    52      39.139  28.802  29.801  1.00  0.00           N  
ATOM    835  CA  GLN    52      40.558  28.823  29.365  1.00  0.00           C  
ATOM    836  C   GLN    52      41.336  30.110  29.880  1.00  0.00           C  
ATOM    837  O   GLN    52      42.462  29.946  30.372  1.00  0.00           O  
ATOM    838  CB  GLN    52      40.593  28.805  27.836  1.00  0.00           C  
ATOM    839  CG  GLN    52      40.020  27.527  27.321  1.00  0.00           C  
ATOM    840  CD  GLN    52      40.486  27.245  25.854  1.00  0.00           C  
ATOM    841  NE2 GLN    52      39.951  26.292  25.168  1.00  0.00           N  
ATOM    842  OE1 GLN    52      41.287  27.974  25.335  1.00  0.00           O  
ATOM    843  H   GLN    52      38.510  29.567  29.607  1.00  0.00           H  
ATOM    844  HA  GLN    52      41.036  27.981  29.865  1.00  0.00           H  
ATOM    845  HB2 GLN    52      40.052  29.701  27.529  1.00  0.00           H  
ATOM    846  HB3 GLN    52      41.672  28.914  27.731  1.00  0.00           H  
ATOM    847  HG2 GLN    52      40.310  26.679  27.943  1.00  0.00           H  
ATOM    848  HG3 GLN    52      38.947  27.648  27.182  1.00  0.00           H  
ATOM    849 HE21 GLN    52      40.411  26.141  24.282  1.00  0.00           H  
ATOM    850 HE22 GLN    52      39.284  25.697  25.638  1.00  0.00           H  
ATOM    851  N   ASP    53      40.769  31.314  29.831  1.00  0.00           N  
ATOM    852  CA  ASP    53      41.306  32.596  30.322  1.00  0.00           C  
ATOM    853  C   ASP    53      41.546  32.592  31.874  1.00  0.00           C  
ATOM    854  O   ASP    53      42.481  33.170  32.468  1.00  0.00           O  
ATOM    855  CB  ASP    53      40.381  33.743  29.995  1.00  0.00           C  
ATOM    856  CG  ASP    53      40.267  34.146  28.558  1.00  0.00           C  
ATOM    857  OD1 ASP    53      40.726  33.447  27.636  1.00  0.00           O  
ATOM    858  OD2 ASP    53      39.917  35.277  28.305  1.00  0.00           O1-
ATOM    859  H   ASP    53      39.887  31.272  29.341  1.00  0.00           H  
ATOM    860  HA  ASP    53      42.262  32.869  29.874  1.00  0.00           H  
ATOM    861  HB2 ASP    53      39.451  33.607  30.546  1.00  0.00           H  
ATOM    862  HB3 ASP    53      40.784  34.654  30.437  1.00  0.00           H  
ATOM    863  N   VAL    54      40.795  31.683  32.508  1.00  0.00           N  
ATOM    864  CA  VAL    54      41.037  31.293  33.940  1.00  0.00           C  
ATOM    865  C   VAL    54      42.456  30.882  34.325  1.00  0.00           C  
ATOM    866  O   VAL    54      42.999  31.253  35.361  1.00  0.00           O  
ATOM    867  CB  VAL    54      39.998  30.248  34.338  1.00  0.00           C  
ATOM    868  CG1 VAL    54      40.327  28.809  33.868  1.00  0.00           C  
ATOM    869  CG2 VAL    54      39.870  30.289  35.834  1.00  0.00           C  
ATOM    870  H   VAL    54      40.007  31.286  32.015  1.00  0.00           H  
ATOM    871  HA  VAL    54      40.871  32.093  34.661  1.00  0.00           H  
ATOM    872  HB  VAL    54      39.050  30.372  33.816  1.00  0.00           H  
ATOM    873 HG11 VAL    54      39.453  28.157  33.843  1.00  0.00           H  
ATOM    874 HG12 VAL    54      40.582  28.784  32.808  1.00  0.00           H  
ATOM    875 HG13 VAL    54      41.119  28.371  34.475  1.00  0.00           H  
ATOM    876 HG21 VAL    54      39.131  29.563  36.174  1.00  0.00           H  
ATOM    877 HG22 VAL    54      40.885  30.098  36.183  1.00  0.00           H  
ATOM    878 HG23 VAL    54      39.533  31.302  36.052  1.00  0.00           H  
ATOM    879  N   CYX    55      43.133  30.198  33.364  1.00  0.00           N  
ATOM    880  CA  CYX    55      44.559  29.788  33.378  1.00  0.00           C  
ATOM    881  C   CYX    55      45.573  30.952  33.070  1.00  0.00           C  
ATOM    882  O   CYX    55      46.757  30.758  32.935  1.00  0.00           O  
ATOM    883  CB  CYX    55      44.742  28.502  32.445  1.00  0.00           C  
ATOM    884  SG  CYX    55      43.471  27.236  32.568  1.00  0.00           S  
ATOM    885  H   CYX    55      42.661  30.115  32.476  1.00  0.00           H  
ATOM    886  HA  CYX    55      44.769  29.417  34.381  1.00  0.00           H  
ATOM    887  HB2 CYX    55      44.878  28.709  31.384  1.00  0.00           H  
ATOM    888  HB3 CYX    55      45.681  28.019  32.717  1.00  0.00           H  
ATOM    889  N   GLU    56      45.078  32.147  32.805  1.00  0.00           N  
ATOM    890  CA  GLU    56      45.804  33.339  32.356  1.00  0.00           C  
ATOM    891  C   GLU    56      45.721  34.435  33.413  1.00  0.00           C  
ATOM    892  O   GLU    56      46.685  35.118  33.778  1.00  0.00           O  
ATOM    893  CB  GLU    56      45.344  33.889  30.980  1.00  0.00           C  
ATOM    894  CG  GLU    56      45.028  32.791  29.934  1.00  0.00           C  
ATOM    895  CD  GLU    56      46.246  32.073  29.356  1.00  0.00           C  
ATOM    896  OE1 GLU    56      47.443  32.324  29.669  1.00  0.00           O  
ATOM    897  OE2 GLU    56      46.091  31.206  28.470  1.00  0.00           O1-
ATOM    898  H   GLU    56      44.089  32.273  32.963  1.00  0.00           H  
ATOM    899  HA  GLU    56      46.845  33.046  32.226  1.00  0.00           H  
ATOM    900  HB2 GLU    56      44.428  34.458  31.138  1.00  0.00           H  
ATOM    901  HB3 GLU    56      46.096  34.506  30.487  1.00  0.00           H  
ATOM    902  HG2 GLU    56      44.302  32.126  30.402  1.00  0.00           H  
ATOM    903  HG3 GLU    56      44.629  33.306  29.060  1.00  0.00           H  
ATOM    904  N   MET    57      44.536  34.733  33.896  1.00  0.00           N  
ATOM    905  CA  MET    57      44.333  35.902  34.750  1.00  0.00           C  
ATOM    906  C   MET    57      45.042  35.631  36.127  1.00  0.00           C  
ATOM    907  O   MET    57      45.292  34.461  36.461  1.00  0.00           O  
ATOM    908  CB  MET    57      42.832  36.164  35.000  1.00  0.00           C  
ATOM    909  CG  MET    57      42.168  35.269  35.939  1.00  0.00           C  
ATOM    910  SD  MET    57      40.365  35.569  36.081  1.00  0.00           S  
ATOM    911  CE  MET    57      39.804  35.029  34.434  1.00  0.00           C  
ATOM    912  H   MET    57      43.706  34.258  33.570  1.00  0.00           H  
ATOM    913  HA  MET    57      44.795  36.767  34.275  1.00  0.00           H  
ATOM    914  HB2 MET    57      42.630  37.138  35.447  1.00  0.00           H  
ATOM    915  HB3 MET    57      42.317  36.246  34.042  1.00  0.00           H  
ATOM    916  HG2 MET    57      42.305  34.249  35.581  1.00  0.00           H  
ATOM    917  HG3 MET    57      42.560  35.341  36.954  1.00  0.00           H  
ATOM    918  HE1 MET    57      38.986  35.680  34.126  1.00  0.00           H  
ATOM    919  HE2 MET    57      40.563  35.134  33.659  1.00  0.00           H  
ATOM    920  HE3 MET    57      39.506  33.989  34.566  1.00  0.00           H  
ATOM    921  N   PRO    58      45.364  36.659  36.945  1.00  0.00           N  
ATOM    922  CA  PRO    58      45.897  36.595  38.327  1.00  0.00           C  
ATOM    923  C   PRO    58      44.767  36.173  39.269  1.00  0.00           C  
ATOM    924  O   PRO    58      43.616  36.132  38.893  1.00  0.00           O  
ATOM    925  CB  PRO    58      46.183  38.050  38.611  1.00  0.00           C  
ATOM    926  CG  PRO    58      45.245  38.796  37.709  1.00  0.00           C  
ATOM    927  CD  PRO    58      45.457  38.002  36.428  1.00  0.00           C  
ATOM    928  HA  PRO    58      46.796  35.986  38.416  1.00  0.00           H  
ATOM    929  HB2 PRO    58      45.999  38.452  39.607  1.00  0.00           H  
ATOM    930  HB3 PRO    58      47.157  38.311  38.197  1.00  0.00           H  
ATOM    931  HG2 PRO    58      44.249  38.642  38.126  1.00  0.00           H  
ATOM    932  HG3 PRO    58      45.492  39.838  37.507  1.00  0.00           H  
ATOM    933  HD2 PRO    58      44.587  38.201  35.803  1.00  0.00           H  
ATOM    934  HD3 PRO    58      46.379  38.332  35.949  1.00  0.00           H  
ATOM    935  N   LYS    59      45.083  35.705  40.485  1.00  0.00           N  
ATOM    936  CA  LYS    59      44.113  35.498  41.581  1.00  0.00           C  
ATOM    937  C   LYS    59      43.331  36.784  41.983  1.00  0.00           C  
ATOM    938  O   LYS    59      43.678  37.908  41.623  1.00  0.00           O  
ATOM    939  CB  LYS    59      44.857  34.853  42.737  1.00  0.00           C  
ATOM    940  CG  LYS    59      45.625  35.818  43.640  1.00  0.00           C  
ATOM    941  CD  LYS    59      46.305  35.002  44.778  1.00  0.00           C  
ATOM    942  CE  LYS    59      47.013  35.909  45.875  1.00  0.00           C  
ATOM    943  NZ  LYS    59      48.312  36.393  45.324  1.00  0.00           N1+
ATOM    944  H   LYS    59      46.073  35.723  40.683  1.00  0.00           H  
ATOM    945  HA  LYS    59      43.415  34.772  41.163  1.00  0.00           H  
ATOM    946  HB2 LYS    59      44.160  34.385  43.432  1.00  0.00           H  
ATOM    947  HB3 LYS    59      45.592  34.127  42.390  1.00  0.00           H  
ATOM    948  HG2 LYS    59      46.415  36.266  43.037  1.00  0.00           H  
ATOM    949  HG3 LYS    59      44.926  36.533  44.074  1.00  0.00           H  
ATOM    950  HD2 LYS    59      45.476  34.550  45.323  1.00  0.00           H  
ATOM    951  HD3 LYS    59      47.036  34.302  44.372  1.00  0.00           H  
ATOM    952  HE2 LYS    59      46.515  36.846  46.125  1.00  0.00           H  
ATOM    953  HE3 LYS    59      47.140  35.346  46.799  1.00  0.00           H  
ATOM    954  HZ1 LYS    59      48.197  37.020  44.540  1.00  0.00           H  
ATOM    955  HZ2 LYS    59      48.868  36.890  46.006  1.00  0.00           H  
ATOM    956  HZ3 LYS    59      48.870  35.606  45.024  1.00  0.00           H  
ATOM    957  N   GLU    60      42.311  36.657  42.867  1.00  0.00           N  
ATOM    958  CA  GLU    60      41.664  37.762  43.607  1.00  0.00           C  
ATOM    959  C   GLU    60      41.535  37.500  45.124  1.00  0.00           C  
ATOM    960  O   GLU    60      40.616  36.726  45.552  1.00  0.00           O  
ATOM    961  CB  GLU    60      40.355  38.163  42.925  1.00  0.00           C  
ATOM    962  CG  GLU    60      39.602  39.289  43.680  1.00  0.00           C  
ATOM    963  CD  GLU    60      40.416  40.650  43.675  1.00  0.00           C  
ATOM    964  OE1 GLU    60      40.688  41.179  42.539  1.00  0.00           O  
ATOM    965  OE2 GLU    60      40.857  41.081  44.755  1.00  0.00           O1-
ATOM    966  H   GLU    60      42.054  35.684  42.956  1.00  0.00           H  
ATOM    967  HA  GLU    60      42.292  38.648  43.512  1.00  0.00           H  
ATOM    968  HB2 GLU    60      40.488  38.425  41.875  1.00  0.00           H  
ATOM    969  HB3 GLU    60      39.739  37.267  43.010  1.00  0.00           H  
ATOM    970  HG2 GLU    60      38.633  39.595  43.287  1.00  0.00           H  
ATOM    971  HG3 GLU    60      39.414  39.076  44.732  1.00  0.00           H  
ATOM    972  N   THR    61      42.391  38.109  45.996  1.00  0.00           N  
ATOM    973  CA  THR    61      42.305  37.961  47.460  1.00  0.00           C  
ATOM    974  C   THR    61      41.164  38.749  48.109  1.00  0.00           C  
ATOM    975  O   THR    61      40.761  38.269  49.213  1.00  0.00           O  
ATOM    976  CB  THR    61      43.634  38.382  48.076  1.00  0.00           C  
ATOM    977  CG2 THR    61      44.840  37.631  47.515  1.00  0.00           C  
ATOM    978  OG1 THR    61      43.934  39.784  47.869  1.00  0.00           O  
ATOM    979  H   THR    61      43.035  38.769  45.584  1.00  0.00           H  
ATOM    980  HA  THR    61      42.329  36.904  47.724  1.00  0.00           H  
ATOM    981  HB  THR    61      43.546  38.096  49.125  1.00  0.00           H  
ATOM    982  HG1 THR    61      44.007  40.205  48.730  1.00  0.00           H  
ATOM    983 HG21 THR    61      45.730  38.249  47.397  1.00  0.00           H  
ATOM    984 HG22 THR    61      45.104  36.830  48.207  1.00  0.00           H  
ATOM    985 HG23 THR    61      44.585  37.240  46.529  1.00  0.00           H  
ATOM    986  N   GLY    62      40.742  39.825  47.470  1.00  0.00           N  
ATOM    987  CA  GLY    62      39.796  40.843  47.816  1.00  0.00           C  
ATOM    988  C   GLY    62      40.364  42.006  48.625  1.00  0.00           C  
ATOM    989  O   GLY    62      41.427  41.991  49.229  1.00  0.00           O  
ATOM    990  H   GLY    62      41.149  39.991  46.562  1.00  0.00           H  
ATOM    991  HA2 GLY    62      39.412  41.342  46.925  1.00  0.00           H  
ATOM    992  HA3 GLY    62      38.992  40.393  48.398  1.00  0.00           H  
ATOM    993  N   PRO    63      39.581  43.154  48.707  1.00  0.00           N  
ATOM    994  CA  PRO    63      39.983  44.270  49.617  1.00  0.00           C  
ATOM    995  C   PRO    63      39.721  44.069  51.112  1.00  0.00           C  
ATOM    996  O   PRO    63      38.992  44.912  51.746  1.00  0.00           O  
ATOM    997  CB  PRO    63      39.150  45.415  49.053  1.00  0.00           C  
ATOM    998  CG  PRO    63      37.862  44.733  48.559  1.00  0.00           C  
ATOM    999  CD  PRO    63      38.346  43.328  47.989  1.00  0.00           C  
ATOM   1000  HA  PRO    63      41.057  44.431  49.512  1.00  0.00           H  
ATOM   1001  HB2 PRO    63      38.949  46.156  49.827  1.00  0.00           H  
ATOM   1002  HB3 PRO    63      39.701  45.811  48.200  1.00  0.00           H  
ATOM   1003  HG2 PRO    63      37.170  44.455  49.355  1.00  0.00           H  
ATOM   1004  HG3 PRO    63      37.313  45.286  47.798  1.00  0.00           H  
ATOM   1005  HD2 PRO    63      37.687  42.486  48.206  1.00  0.00           H  
ATOM   1006  HD3 PRO    63      38.551  43.273  46.920  1.00  0.00           H  
ATOM   1007  N   CYX    64      40.119  42.846  51.580  1.00  0.00           N  
ATOM   1008  CA  CYX    64      39.936  42.450  52.997  1.00  0.00           C  
ATOM   1009  C   CYX    64      41.048  41.490  53.361  1.00  0.00           C  
ATOM   1010  O   CYX    64      41.746  41.018  52.440  1.00  0.00           O  
ATOM   1011  CB  CYX    64      38.512  41.915  53.159  1.00  0.00           C  
ATOM   1012  SG  CYX    64      37.901  40.544  52.165  1.00  0.00           S  
ATOM   1013  H   CYX    64      40.649  42.276  50.936  1.00  0.00           H  
ATOM   1014  HA  CYX    64      39.902  43.348  53.612  1.00  0.00           H  
ATOM   1015  HB2 CYX    64      38.370  41.610  54.196  1.00  0.00           H  
ATOM   1016  HB3 CYX    64      37.843  42.744  52.928  1.00  0.00           H  
ATOM   1017  N   LEU    65      41.174  41.104  54.610  1.00  0.00           N  
ATOM   1018  CA  LEU    65      42.047  40.010  55.100  1.00  0.00           C  
ATOM   1019  C   LEU    65      41.366  38.681  54.821  1.00  0.00           C  
ATOM   1020  O   LEU    65      40.166  38.619  54.555  1.00  0.00           O  
ATOM   1021  CB  LEU    65      42.205  40.114  56.647  1.00  0.00           C  
ATOM   1022  CG  LEU    65      43.022  41.320  57.050  1.00  0.00           C  
ATOM   1023  CD1 LEU    65      42.577  41.727  58.461  1.00  0.00           C  
ATOM   1024  CD2 LEU    65      44.544  41.006  56.979  1.00  0.00           C  
ATOM   1025  H   LEU    65      40.506  41.446  55.287  1.00  0.00           H  
ATOM   1026  HA  LEU    65      43.023  40.133  54.632  1.00  0.00           H  
ATOM   1027  HB2 LEU    65      41.242  40.219  57.145  1.00  0.00           H  
ATOM   1028  HB3 LEU    65      42.741  39.252  57.047  1.00  0.00           H  
ATOM   1029  HG  LEU    65      42.680  42.116  56.390  1.00  0.00           H  
ATOM   1030 HD11 LEU    65      41.556  42.091  58.346  1.00  0.00           H  
ATOM   1031 HD12 LEU    65      42.545  40.872  59.136  1.00  0.00           H  
ATOM   1032 HD13 LEU    65      43.260  42.490  58.833  1.00  0.00           H  
ATOM   1033 HD21 LEU    65      44.988  40.241  57.617  1.00  0.00           H  
ATOM   1034 HD22 LEU    65      44.737  40.657  55.965  1.00  0.00           H  
ATOM   1035 HD23 LEU    65      45.040  41.941  57.240  1.00  0.00           H  
ATOM   1036  N   ALA    66      42.169  37.622  54.855  1.00  0.00           N  
ATOM   1037  CA  ALA    66      41.723  36.270  54.647  1.00  0.00           C  
ATOM   1038  C   ALA    66      40.892  35.715  55.842  1.00  0.00           C  
ATOM   1039  O   ALA    66      41.080  36.099  57.011  1.00  0.00           O  
ATOM   1040  CB  ALA    66      42.960  35.423  54.428  1.00  0.00           C  
ATOM   1041  H   ALA    66      43.156  37.831  54.899  1.00  0.00           H  
ATOM   1042  HA  ALA    66      41.061  36.208  53.783  1.00  0.00           H  
ATOM   1043  HB1 ALA    66      43.630  35.904  53.717  1.00  0.00           H  
ATOM   1044  HB2 ALA    66      43.571  35.334  55.326  1.00  0.00           H  
ATOM   1045  HB3 ALA    66      42.795  34.495  53.881  1.00  0.00           H  
ATOM   1046  N   TYR    67      40.170  34.675  55.591  1.00  0.00           N  
ATOM   1047  CA  TYR    67      39.319  33.906  56.483  1.00  0.00           C  
ATOM   1048  C   TYR    67      39.284  32.543  55.942  1.00  0.00           C  
ATOM   1049  O   TYR    67      38.917  31.668  56.723  1.00  0.00           O  
ATOM   1050  CB  TYR    67      37.930  34.596  56.431  1.00  0.00           C  
ATOM   1051  CG  TYR    67      37.005  34.072  57.460  1.00  0.00           C  
ATOM   1052  CD1 TYR    67      36.184  32.976  57.207  1.00  0.00           C  
ATOM   1053  CD2 TYR    67      36.755  34.755  58.641  1.00  0.00           C  
ATOM   1054  CE1 TYR    67      35.245  32.530  58.114  1.00  0.00           C  
ATOM   1055  CE2 TYR    67      35.762  34.312  59.607  1.00  0.00           C  
ATOM   1056  CZ  TYR    67      34.959  33.180  59.370  1.00  0.00           C  
ATOM   1057  OH  TYR    67      33.820  32.800  60.052  1.00  0.00           O  
ATOM   1058  H   TYR    67      40.018  34.488  54.610  1.00  0.00           H  
ATOM   1059  HA  TYR    67      39.757  33.979  57.479  1.00  0.00           H  
ATOM   1060  HB2 TYR    67      38.119  35.664  56.534  1.00  0.00           H  
ATOM   1061  HB3 TYR    67      37.434  34.454  55.471  1.00  0.00           H  
ATOM   1062  HD1 TYR    67      36.378  32.403  56.312  1.00  0.00           H  
ATOM   1063  HD2 TYR    67      37.380  35.606  58.865  1.00  0.00           H  
ATOM   1064  HE1 TYR    67      34.658  31.656  57.876  1.00  0.00           H  
ATOM   1065  HE2 TYR    67      35.511  34.990  60.410  1.00  0.00           H  
ATOM   1066  HH  TYR    67      33.519  32.047  59.539  1.00  0.00           H  
ATOM   1067  N   PHE    68      39.502  32.340  54.636  1.00  0.00           N  
ATOM   1068  CA  PHE    68      39.440  31.037  54.068  1.00  0.00           C  
ATOM   1069  C   PHE    68      40.780  30.811  53.362  1.00  0.00           C  
ATOM   1070  O   PHE    68      41.520  31.711  53.038  1.00  0.00           O  
ATOM   1071  CB  PHE    68      38.327  30.904  53.060  1.00  0.00           C  
ATOM   1072  CG  PHE    68      36.965  31.212  53.685  1.00  0.00           C  
ATOM   1073  CD1 PHE    68      36.254  30.152  54.281  1.00  0.00           C  
ATOM   1074  CD2 PHE    68      36.298  32.481  53.516  1.00  0.00           C  
ATOM   1075  CE1 PHE    68      34.912  30.350  54.665  1.00  0.00           C  
ATOM   1076  CE2 PHE    68      34.972  32.676  53.893  1.00  0.00           C  
ATOM   1077  CZ  PHE    68      34.279  31.598  54.443  1.00  0.00           C  
ATOM   1078  H   PHE    68      39.786  33.045  53.971  1.00  0.00           H  
ATOM   1079  HA  PHE    68      39.306  30.267  54.829  1.00  0.00           H  
ATOM   1080  HB2 PHE    68      38.478  31.724  52.357  1.00  0.00           H  
ATOM   1081  HB3 PHE    68      38.378  29.867  52.727  1.00  0.00           H  
ATOM   1082  HD1 PHE    68      36.729  29.182  54.236  1.00  0.00           H  
ATOM   1083  HD2 PHE    68      36.890  33.292  53.120  1.00  0.00           H  
ATOM   1084  HE1 PHE    68      34.423  29.590  55.257  1.00  0.00           H  
ATOM   1085  HE2 PHE    68      34.499  33.647  53.884  1.00  0.00           H  
ATOM   1086  HZ  PHE    68      33.295  31.763  54.856  1.00  0.00           H  
ATOM   1087  N   LEU    69      40.972  29.498  53.138  1.00  0.00           N  
ATOM   1088  CA  LEU    69      41.937  28.936  52.209  1.00  0.00           C  
ATOM   1089  C   LEU    69      41.191  28.380  50.943  1.00  0.00           C  
ATOM   1090  O   LEU    69      40.537  27.370  50.988  1.00  0.00           O  
ATOM   1091  CB  LEU    69      42.756  27.868  52.930  1.00  0.00           C  
ATOM   1092  CG  LEU    69      43.641  28.349  54.090  1.00  0.00           C  
ATOM   1093  CD1 LEU    69      44.200  27.110  54.682  1.00  0.00           C  
ATOM   1094  CD2 LEU    69      44.750  29.251  53.589  1.00  0.00           C  
ATOM   1095  H   LEU    69      40.244  28.860  53.424  1.00  0.00           H  
ATOM   1096  HA  LEU    69      42.561  29.770  51.885  1.00  0.00           H  
ATOM   1097  HB2 LEU    69      41.968  27.293  53.417  1.00  0.00           H  
ATOM   1098  HB3 LEU    69      43.232  27.240  52.177  1.00  0.00           H  
ATOM   1099  HG  LEU    69      43.088  28.955  54.807  1.00  0.00           H  
ATOM   1100 HD11 LEU    69      43.414  26.400  54.937  1.00  0.00           H  
ATOM   1101 HD12 LEU    69      44.957  26.708  54.009  1.00  0.00           H  
ATOM   1102 HD13 LEU    69      44.792  27.412  55.546  1.00  0.00           H  
ATOM   1103 HD21 LEU    69      45.476  28.713  52.978  1.00  0.00           H  
ATOM   1104 HD22 LEU    69      44.343  30.156  53.139  1.00  0.00           H  
ATOM   1105 HD23 LEU    69      45.267  29.619  54.476  1.00  0.00           H  
ATOM   1106  N   HIE    70      41.434  28.994  49.768  1.00  0.00           N  
ATOM   1107  CA  HIE    70      40.931  28.590  48.457  1.00  0.00           C  
ATOM   1108  C   HIE    70      42.020  28.062  47.562  1.00  0.00           C  
ATOM   1109  O   HIE    70      43.178  27.956  47.863  1.00  0.00           O  
ATOM   1110  CB  HIE    70      40.109  29.808  47.840  1.00  0.00           C  
ATOM   1111  CG  HIE    70      38.755  30.041  48.465  1.00  0.00           C  
ATOM   1112  CD2 HIE    70      38.365  29.637  49.696  1.00  0.00           C  
ATOM   1113  ND1 HIE    70      37.655  30.496  47.748  1.00  0.00           N  
ATOM   1114  CE1 HIE    70      36.577  30.379  48.547  1.00  0.00           C  
ATOM   1115  NE2 HIE    70      36.995  29.918  49.726  1.00  0.00           N  
ATOM   1116  H   HIE    70      42.053  29.791  49.729  1.00  0.00           H  
ATOM   1117  HA  HIE    70      40.170  27.815  48.556  1.00  0.00           H  
ATOM   1118  HB2 HIE    70      40.626  30.751  48.013  1.00  0.00           H  
ATOM   1119  HB3 HIE    70      39.925  29.668  46.775  1.00  0.00           H  
ATOM   1120  HD2 HIE    70      38.886  29.017  50.410  1.00  0.00           H  
ATOM   1121  HE1 HIE    70      35.571  30.703  48.326  1.00  0.00           H  
ATOM   1122  HE2 HIE    70      36.374  29.707  50.494  1.00  0.00           H  
ATOM   1123  N   TRP    71      41.696  27.607  46.360  1.00  0.00           N  
ATOM   1124  CA  TRP    71      42.595  27.052  45.339  1.00  0.00           C  
ATOM   1125  C   TRP    71      42.577  27.894  44.127  1.00  0.00           C  
ATOM   1126  O   TRP    71      41.531  28.402  43.774  1.00  0.00           O  
ATOM   1127  CB  TRP    71      42.293  25.581  45.027  1.00  0.00           C  
ATOM   1128  CG  TRP    71      41.958  24.758  46.203  1.00  0.00           C  
ATOM   1129  CD1 TRP    71      40.781  24.692  46.875  1.00  0.00           C  
ATOM   1130  CD2 TRP    71      42.787  23.683  46.855  1.00  0.00           C  
ATOM   1131  CE2 TRP    71      41.950  22.963  47.796  1.00  0.00           C  
ATOM   1132  CE3 TRP    71      44.140  23.276  46.736  1.00  0.00           C  
ATOM   1133  NE1 TRP    71      40.755  23.638  47.831  1.00  0.00           N  
ATOM   1134  CZ2 TRP    71      42.387  21.962  48.697  1.00  0.00           C  
ATOM   1135  CZ3 TRP    71      44.607  22.265  47.634  1.00  0.00           C  
ATOM   1136  CH2 TRP    71      43.795  21.779  48.739  1.00  0.00           C  
ATOM   1137  H   TRP    71      40.716  27.517  46.131  1.00  0.00           H  
ATOM   1138  HA  TRP    71      43.646  27.029  45.631  1.00  0.00           H  
ATOM   1139  HB2 TRP    71      41.463  25.578  44.320  1.00  0.00           H  
ATOM   1140  HB3 TRP    71      43.115  25.207  44.418  1.00  0.00           H  
ATOM   1141  HD1 TRP    71      39.972  25.352  46.603  1.00  0.00           H  
ATOM   1142  HE1 TRP    71      39.993  23.395  48.448  1.00  0.00           H  
ATOM   1143  HE3 TRP    71      44.841  23.788  46.094  1.00  0.00           H  
ATOM   1144  HZ2 TRP    71      41.820  21.379  49.407  1.00  0.00           H  
ATOM   1145  HZ3 TRP    71      45.666  22.080  47.533  1.00  0.00           H  
ATOM   1146  HH2 TRP    71      44.180  21.022  49.405  1.00  0.00           H  
ATOM   1147  N   TRP    72      43.664  27.971  43.321  1.00  0.00           N  
ATOM   1148  CA  TRP    72      43.871  28.793  42.152  1.00  0.00           C  
ATOM   1149  C   TRP    72      44.958  28.176  41.212  1.00  0.00           C  
ATOM   1150  O   TRP    72      45.723  27.335  41.655  1.00  0.00           O  
ATOM   1151  CB  TRP    72      44.327  30.204  42.483  1.00  0.00           C  
ATOM   1152  CG  TRP    72      45.761  30.578  42.819  1.00  0.00           C  
ATOM   1153  CD1 TRP    72      46.543  29.986  43.803  1.00  0.00           C  
ATOM   1154  CD2 TRP    72      46.689  31.504  42.225  1.00  0.00           C  
ATOM   1155  CE2 TRP    72      47.920  31.598  42.966  1.00  0.00           C  
ATOM   1156  CE3 TRP    72      46.671  32.355  41.072  1.00  0.00           C  
ATOM   1157  NE1 TRP    72      47.758  30.631  43.962  1.00  0.00           N  
ATOM   1158  CZ2 TRP    72      48.985  32.439  42.645  1.00  0.00           C  
ATOM   1159  CZ3 TRP    72      47.748  33.252  40.713  1.00  0.00           C  
ATOM   1160  CH2 TRP    72      48.909  33.284  41.519  1.00  0.00           C  
ATOM   1161  H   TRP    72      44.527  27.465  43.460  1.00  0.00           H  
ATOM   1162  HA  TRP    72      42.869  28.848  41.723  1.00  0.00           H  
ATOM   1163  HB2 TRP    72      44.121  30.768  41.574  1.00  0.00           H  
ATOM   1164  HB3 TRP    72      43.729  30.603  43.303  1.00  0.00           H  
ATOM   1165  HD1 TRP    72      46.247  29.178  44.455  1.00  0.00           H  
ATOM   1166  HE1 TRP    72      48.509  30.473  44.619  1.00  0.00           H  
ATOM   1167  HE3 TRP    72      45.721  32.234  40.573  1.00  0.00           H  
ATOM   1168  HZ2 TRP    72      49.871  32.369  43.257  1.00  0.00           H  
ATOM   1169  HZ3 TRP    72      47.565  33.941  39.903  1.00  0.00           H  
ATOM   1170  HH2 TRP    72      49.690  33.948  41.183  1.00  0.00           H  
ATOM   1171  N   TYR    73      45.022  28.752  39.983  1.00  0.00           N  
ATOM   1172  CA  TYR    73      46.080  28.333  38.995  1.00  0.00           C  
ATOM   1173  C   TYR    73      47.064  29.451  38.885  1.00  0.00           C  
ATOM   1174  O   TYR    73      46.663  30.532  38.428  1.00  0.00           O  
ATOM   1175  CB  TYR    73      45.563  27.990  37.644  1.00  0.00           C  
ATOM   1176  CG  TYR    73      46.453  27.449  36.501  1.00  0.00           C  
ATOM   1177  CD1 TYR    73      46.816  26.048  36.456  1.00  0.00           C  
ATOM   1178  CD2 TYR    73      47.046  28.385  35.604  1.00  0.00           C  
ATOM   1179  CE1 TYR    73      47.812  25.670  35.502  1.00  0.00           C  
ATOM   1180  CE2 TYR    73      48.012  27.932  34.655  1.00  0.00           C  
ATOM   1181  CZ  TYR    73      48.324  26.582  34.568  1.00  0.00           C  
ATOM   1182  OH  TYR    73      49.186  26.146  33.613  1.00  0.00           O  
ATOM   1183  H   TYR    73      44.407  29.469  39.624  1.00  0.00           H  
ATOM   1184  HA  TYR    73      46.669  27.504  39.387  1.00  0.00           H  
ATOM   1185  HB2 TYR    73      44.760  27.255  37.699  1.00  0.00           H  
ATOM   1186  HB3 TYR    73      45.005  28.843  37.258  1.00  0.00           H  
ATOM   1187  HD1 TYR    73      46.493  25.330  37.195  1.00  0.00           H  
ATOM   1188  HD2 TYR    73      46.826  29.434  35.737  1.00  0.00           H  
ATOM   1189  HE1 TYR    73      48.132  24.658  35.299  1.00  0.00           H  
ATOM   1190  HE2 TYR    73      48.415  28.578  33.889  1.00  0.00           H  
ATOM   1191  HH  TYR    73      49.437  25.274  33.926  1.00  0.00           H  
ATOM   1192  N   ASP    74      48.307  29.130  39.338  1.00  0.00           N  
ATOM   1193  CA  ASP    74      49.299  30.157  39.646  1.00  0.00           C  
ATOM   1194  C   ASP    74      49.668  30.929  38.409  1.00  0.00           C  
ATOM   1195  O   ASP    74      50.117  30.394  37.420  1.00  0.00           O  
ATOM   1196  CB  ASP    74      50.389  29.519  40.564  1.00  0.00           C  
ATOM   1197  CG  ASP    74      51.411  30.536  41.042  1.00  0.00           C  
ATOM   1198  OD1 ASP    74      51.929  30.213  42.135  1.00  0.00           O  
ATOM   1199  OD2 ASP    74      51.659  31.542  40.334  1.00  0.00           O1-
ATOM   1200  H   ASP    74      48.418  28.216  39.755  1.00  0.00           H  
ATOM   1201  HA  ASP    74      48.737  30.738  40.377  1.00  0.00           H  
ATOM   1202  HB2 ASP    74      49.903  28.983  41.378  1.00  0.00           H  
ATOM   1203  HB3 ASP    74      50.928  28.803  39.943  1.00  0.00           H  
ATOM   1204  N   LYS    75      49.654  32.289  38.502  1.00  0.00           N  
ATOM   1205  CA  LYS    75      50.041  33.254  37.443  1.00  0.00           C  
ATOM   1206  C   LYS    75      51.491  33.239  36.969  1.00  0.00           C  
ATOM   1207  O   LYS    75      51.725  33.219  35.726  1.00  0.00           O  
ATOM   1208  CB  LYS    75      49.396  34.636  37.861  1.00  0.00           C  
ATOM   1209  CG  LYS    75      49.865  35.982  37.063  1.00  0.00           C  
ATOM   1210  CD  LYS    75      49.230  36.049  35.701  1.00  0.00           C  
ATOM   1211  CE  LYS    75      50.077  35.444  34.672  1.00  0.00           C  
ATOM   1212  NZ  LYS    75      49.384  35.691  33.415  1.00  0.00           N1+
ATOM   1213  H   LYS    75      49.232  32.658  39.342  1.00  0.00           H  
ATOM   1214  HA  LYS    75      49.545  32.878  36.547  1.00  0.00           H  
ATOM   1215  HB2 LYS    75      48.323  34.562  37.685  1.00  0.00           H  
ATOM   1216  HB3 LYS    75      49.616  34.874  38.901  1.00  0.00           H  
ATOM   1217  HG2 LYS    75      49.409  36.769  37.663  1.00  0.00           H  
ATOM   1218  HG3 LYS    75      50.949  36.080  37.078  1.00  0.00           H  
ATOM   1219  HD2 LYS    75      48.249  35.572  35.704  1.00  0.00           H  
ATOM   1220  HD3 LYS    75      49.066  37.083  35.399  1.00  0.00           H  
ATOM   1221  HE2 LYS    75      50.993  36.032  34.630  1.00  0.00           H  
ATOM   1222  HE3 LYS    75      50.249  34.403  34.945  1.00  0.00           H  
ATOM   1223  HZ1 LYS    75      48.414  35.432  33.520  1.00  0.00           H  
ATOM   1224  HZ2 LYS    75      49.427  36.679  33.214  1.00  0.00           H  
ATOM   1225  HZ3 LYS    75      49.790  35.200  32.630  1.00  0.00           H  
ATOM   1226  N   LYS    76      52.402  33.041  37.926  1.00  0.00           N  
ATOM   1227  CA  LYS    76      53.924  32.993  37.803  1.00  0.00           C  
ATOM   1228  C   LYS    76      54.350  31.577  37.367  1.00  0.00           C  
ATOM   1229  O   LYS    76      55.098  31.385  36.419  1.00  0.00           O  
ATOM   1230  CB  LYS    76      54.546  33.607  39.016  1.00  0.00           C  
ATOM   1231  CG  LYS    76      56.103  33.567  38.942  1.00  0.00           C  
ATOM   1232  CD  LYS    76      56.731  34.289  40.122  1.00  0.00           C  
ATOM   1233  CE  LYS    76      56.815  33.428  41.256  1.00  0.00           C  
ATOM   1234  NZ  LYS    76      57.928  32.434  41.130  1.00  0.00           N1+
ATOM   1235  H   LYS    76      52.138  32.697  38.837  1.00  0.00           H  
ATOM   1236  HA  LYS    76      54.199  33.632  36.964  1.00  0.00           H  
ATOM   1237  HB2 LYS    76      54.226  34.637  39.170  1.00  0.00           H  
ATOM   1238  HB3 LYS    76      54.209  33.019  39.870  1.00  0.00           H  
ATOM   1239  HG2 LYS    76      56.431  32.529  38.976  1.00  0.00           H  
ATOM   1240  HG3 LYS    76      56.432  34.098  38.049  1.00  0.00           H  
ATOM   1241  HD2 LYS    76      57.700  34.581  39.717  1.00  0.00           H  
ATOM   1242  HD3 LYS    76      56.231  35.242  40.292  1.00  0.00           H  
ATOM   1243  HE2 LYS    76      57.068  34.076  42.096  1.00  0.00           H  
ATOM   1244  HE3 LYS    76      55.867  32.904  41.378  1.00  0.00           H  
ATOM   1245  HZ1 LYS    76      57.536  31.611  40.695  1.00  0.00           H  
ATOM   1246  HZ2 LYS    76      58.595  32.741  40.437  1.00  0.00           H  
ATOM   1247  HZ3 LYS    76      58.367  32.137  41.990  1.00  0.00           H  
ATOM   1248  N   ASP    77      54.031  30.616  38.242  1.00  0.00           N  
ATOM   1249  CA  ASP    77      54.490  29.237  38.027  1.00  0.00           C  
ATOM   1250  C   ASP    77      53.630  28.292  37.128  1.00  0.00           C  
ATOM   1251  O   ASP    77      54.153  27.355  36.524  1.00  0.00           O  
ATOM   1252  CB  ASP    77      54.591  28.570  39.400  1.00  0.00           C  
ATOM   1253  CG  ASP    77      55.558  29.280  40.384  1.00  0.00           C  
ATOM   1254  OD1 ASP    77      55.474  28.979  41.608  1.00  0.00           O  
ATOM   1255  OD2 ASP    77      56.374  30.217  40.037  1.00  0.00           O1-
ATOM   1256  H   ASP    77      53.535  30.779  39.107  1.00  0.00           H  
ATOM   1257  HA  ASP    77      55.453  29.308  37.523  1.00  0.00           H  
ATOM   1258  HB2 ASP    77      53.629  28.530  39.912  1.00  0.00           H  
ATOM   1259  HB3 ASP    77      54.779  27.501  39.300  1.00  0.00           H  
ATOM   1260  N   ASN    78      52.336  28.543  36.916  1.00  0.00           N  
ATOM   1261  CA  ASN    78      51.354  27.840  36.058  1.00  0.00           C  
ATOM   1262  C   ASN    78      50.934  26.371  36.450  1.00  0.00           C  
ATOM   1263  O   ASN    78      51.302  25.389  35.866  1.00  0.00           O  
ATOM   1264  CB  ASN    78      51.863  28.027  34.613  1.00  0.00           C  
ATOM   1265  CG  ASN    78      51.442  29.394  33.970  1.00  0.00           C  
ATOM   1266  ND2 ASN    78      51.032  30.443  34.644  1.00  0.00           N  
ATOM   1267  OD1 ASN    78      51.342  29.619  32.742  1.00  0.00           O  
ATOM   1268  H   ASN    78      51.915  29.280  37.462  1.00  0.00           H  
ATOM   1269  HA  ASN    78      50.435  28.424  36.113  1.00  0.00           H  
ATOM   1270  HB2 ASN    78      52.937  27.871  34.514  1.00  0.00           H  
ATOM   1271  HB3 ASN    78      51.400  27.211  34.056  1.00  0.00           H  
ATOM   1272 HD21 ASN    78      50.777  31.246  34.089  1.00  0.00           H  
ATOM   1273 HD22 ASN    78      50.699  30.403  35.597  1.00  0.00           H  
ATOM   1274  N   THR    79      50.529  26.282  37.733  1.00  0.00           N  
ATOM   1275  CA  THR    79      50.366  24.993  38.512  1.00  0.00           C  
ATOM   1276  C   THR    79      49.262  25.187  39.481  1.00  0.00           C  
ATOM   1277  O   THR    79      48.974  26.305  39.896  1.00  0.00           O  
ATOM   1278  CB  THR    79      51.534  24.561  39.322  1.00  0.00           C  
ATOM   1279  CG2 THR    79      52.200  25.560  40.222  1.00  0.00           C  
ATOM   1280  OG1 THR    79      51.275  23.475  40.155  1.00  0.00           O  
ATOM   1281  H   THR    79      50.416  27.163  38.212  1.00  0.00           H  
ATOM   1282  HA  THR    79      50.117  24.100  37.940  1.00  0.00           H  
ATOM   1283  HB  THR    79      52.321  24.362  38.595  1.00  0.00           H  
ATOM   1284  HG1 THR    79      50.826  22.836  39.596  1.00  0.00           H  
ATOM   1285 HG21 THR    79      52.489  26.494  39.743  1.00  0.00           H  
ATOM   1286 HG22 THR    79      51.599  25.804  41.098  1.00  0.00           H  
ATOM   1287 HG23 THR    79      53.124  25.102  40.576  1.00  0.00           H  
ATOM   1288  N   CYX    80      48.613  24.089  39.879  1.00  0.00           N  
ATOM   1289  CA  CYX    80      47.478  24.250  40.818  1.00  0.00           C  
ATOM   1290  C   CYX    80      47.937  24.484  42.283  1.00  0.00           C  
ATOM   1291  O   CYX    80      48.796  23.792  42.771  1.00  0.00           O  
ATOM   1292  CB  CYX    80      46.522  23.040  40.821  1.00  0.00           C  
ATOM   1293  SG  CYX    80      45.701  23.077  39.132  1.00  0.00           S  
ATOM   1294  H   CYX    80      48.824  23.184  39.481  1.00  0.00           H  
ATOM   1295  HA  CYX    80      46.889  25.122  40.530  1.00  0.00           H  
ATOM   1296  HB2 CYX    80      47.131  22.157  41.007  1.00  0.00           H  
ATOM   1297  HB3 CYX    80      45.732  23.044  41.571  1.00  0.00           H  
ATOM   1298  N   SER    81      47.581  25.586  42.923  1.00  0.00           N  
ATOM   1299  CA  SER    81      48.070  26.009  44.270  1.00  0.00           C  
ATOM   1300  C   SER    81      46.936  26.423  45.232  1.00  0.00           C  
ATOM   1301  O   SER    81      45.778  26.547  44.803  1.00  0.00           O  
ATOM   1302  CB  SER    81      49.205  27.017  44.008  1.00  0.00           C  
ATOM   1303  OG  SER    81      49.615  27.790  45.146  1.00  0.00           O  
ATOM   1304  H   SER    81      46.764  26.098  42.621  1.00  0.00           H  
ATOM   1305  HA  SER    81      48.571  25.157  44.729  1.00  0.00           H  
ATOM   1306  HB2 SER    81      50.086  26.428  43.752  1.00  0.00           H  
ATOM   1307  HB3 SER    81      49.058  27.595  43.095  1.00  0.00           H  
ATOM   1308  HG  SER    81      50.252  28.453  44.871  1.00  0.00           H  
ATOM   1309  N   MET    82      47.262  26.671  46.500  1.00  0.00           N  
ATOM   1310  CA  MET    82      46.321  27.164  47.511  1.00  0.00           C  
ATOM   1311  C   MET    82      46.606  28.632  47.832  1.00  0.00           C  
ATOM   1312  O   MET    82      47.801  29.047  47.946  1.00  0.00           O  
ATOM   1313  CB  MET    82      46.428  26.381  48.828  1.00  0.00           C  
ATOM   1314  CG  MET    82      45.402  26.814  49.910  1.00  0.00           C  
ATOM   1315  SD  MET    82      45.442  25.843  51.447  1.00  0.00           S  
ATOM   1316  CE  MET    82      44.861  24.214  50.988  1.00  0.00           C  
ATOM   1317  H   MET    82      48.159  26.322  46.808  1.00  0.00           H  
ATOM   1318  HA  MET    82      45.296  26.978  47.191  1.00  0.00           H  
ATOM   1319  HB2 MET    82      46.195  25.334  48.633  1.00  0.00           H  
ATOM   1320  HB3 MET    82      47.428  26.415  49.260  1.00  0.00           H  
ATOM   1321  HG2 MET    82      45.505  27.871  50.153  1.00  0.00           H  
ATOM   1322  HG3 MET    82      44.386  26.740  49.522  1.00  0.00           H  
ATOM   1323  HE1 MET    82      43.878  24.216  50.515  1.00  0.00           H  
ATOM   1324  HE2 MET    82      45.605  23.698  50.381  1.00  0.00           H  
ATOM   1325  HE3 MET    82      44.787  23.738  51.965  1.00  0.00           H  
ATOM   1326  N   PHE    83      45.604  29.430  47.930  1.00  0.00           N  
ATOM   1327  CA  PHE    83      45.735  30.912  48.282  1.00  0.00           C  
ATOM   1328  C   PHE    83      44.805  31.318  49.420  1.00  0.00           C  
ATOM   1329  O   PHE    83      43.732  30.755  49.658  1.00  0.00           O  
ATOM   1330  CB  PHE    83      45.720  31.846  47.125  1.00  0.00           C  
ATOM   1331  CG  PHE    83      44.325  32.171  46.597  1.00  0.00           C  
ATOM   1332  CD1 PHE    83      43.627  31.118  45.996  1.00  0.00           C  
ATOM   1333  CD2 PHE    83      43.695  33.440  46.775  1.00  0.00           C  
ATOM   1334  CE1 PHE    83      42.306  31.248  45.572  1.00  0.00           C  
ATOM   1335  CE2 PHE    83      42.337  33.542  46.439  1.00  0.00           C  
ATOM   1336  CZ  PHE    83      41.691  32.443  45.851  1.00  0.00           C  
ATOM   1337  H   PHE    83      44.657  29.086  47.866  1.00  0.00           H  
ATOM   1338  HA  PHE    83      46.700  31.028  48.775  1.00  0.00           H  
ATOM   1339  HB2 PHE    83      46.309  32.722  47.396  1.00  0.00           H  
ATOM   1340  HB3 PHE    83      46.312  31.393  46.331  1.00  0.00           H  
ATOM   1341  HD1 PHE    83      44.188  30.243  45.699  1.00  0.00           H  
ATOM   1342  HD2 PHE    83      44.127  34.249  47.345  1.00  0.00           H  
ATOM   1343  HE1 PHE    83      41.779  30.477  45.032  1.00  0.00           H  
ATOM   1344  HE2 PHE    83      41.829  34.485  46.573  1.00  0.00           H  
ATOM   1345  HZ  PHE    83      40.686  32.640  45.507  1.00  0.00           H  
ATOM   1346  N   VAL    84      45.280  32.220  50.218  1.00  0.00           N  
ATOM   1347  CA  VAL    84      44.438  32.924  51.175  1.00  0.00           C  
ATOM   1348  C   VAL    84      43.403  33.825  50.548  1.00  0.00           C  
ATOM   1349  O   VAL    84      43.672  34.664  49.687  1.00  0.00           O  
ATOM   1350  CB  VAL    84      45.368  33.685  52.179  1.00  0.00           C  
ATOM   1351  CG1 VAL    84      46.429  32.730  52.750  1.00  0.00           C  
ATOM   1352  CG2 VAL    84      46.036  34.948  51.590  1.00  0.00           C  
ATOM   1353  H   VAL    84      46.213  32.581  50.082  1.00  0.00           H  
ATOM   1354  HA  VAL    84      43.979  32.226  51.875  1.00  0.00           H  
ATOM   1355  HB  VAL    84      44.718  33.994  52.998  1.00  0.00           H  
ATOM   1356 HG11 VAL    84      47.065  32.157  52.075  1.00  0.00           H  
ATOM   1357 HG12 VAL    84      46.982  33.255  53.528  1.00  0.00           H  
ATOM   1358 HG13 VAL    84      45.932  31.977  53.362  1.00  0.00           H  
ATOM   1359 HG21 VAL    84      46.606  34.809  50.671  1.00  0.00           H  
ATOM   1360 HG22 VAL    84      45.337  35.768  51.422  1.00  0.00           H  
ATOM   1361 HG23 VAL    84      46.802  35.278  52.290  1.00  0.00           H  
ATOM   1362  N   TYR    85      42.173  33.700  51.004  1.00  0.00           N  
ATOM   1363  CA  TYR    85      41.014  34.338  50.427  1.00  0.00           C  
ATOM   1364  C   TYR    85      40.106  34.951  51.532  1.00  0.00           C  
ATOM   1365  O   TYR    85      40.117  34.431  52.650  1.00  0.00           O  
ATOM   1366  CB  TYR    85      40.295  33.377  49.382  1.00  0.00           C  
ATOM   1367  CG  TYR    85      38.967  33.808  48.962  1.00  0.00           C  
ATOM   1368  CD1 TYR    85      38.828  34.777  47.945  1.00  0.00           C  
ATOM   1369  CD2 TYR    85      37.866  33.513  49.765  1.00  0.00           C  
ATOM   1370  CE1 TYR    85      37.494  35.317  47.602  1.00  0.00           C  
ATOM   1371  CE2 TYR    85      36.576  34.041  49.495  1.00  0.00           C  
ATOM   1372  CZ  TYR    85      36.424  34.806  48.366  1.00  0.00           C  
ATOM   1373  OH  TYR    85      35.182  35.324  48.049  1.00  0.00           O  
ATOM   1374  H   TYR    85      42.027  32.860  51.546  1.00  0.00           H  
ATOM   1375  HA  TYR    85      41.306  35.244  49.896  1.00  0.00           H  
ATOM   1376  HB2 TYR    85      41.008  33.073  48.614  1.00  0.00           H  
ATOM   1377  HB3 TYR    85      40.242  32.485  50.007  1.00  0.00           H  
ATOM   1378  HD1 TYR    85      39.724  35.207  47.523  1.00  0.00           H  
ATOM   1379  HD2 TYR    85      37.952  32.814  50.584  1.00  0.00           H  
ATOM   1380  HE1 TYR    85      37.281  36.074  46.861  1.00  0.00           H  
ATOM   1381  HE2 TYR    85      35.798  33.734  50.179  1.00  0.00           H  
ATOM   1382  HH  TYR    85      34.512  34.824  48.521  1.00  0.00           H  
ATOM   1383  N   GLY    86      39.438  36.078  51.169  1.00  0.00           N  
ATOM   1384  CA  GLY    86      38.701  36.889  52.079  1.00  0.00           C  
ATOM   1385  C   GLY    86      37.282  36.501  52.178  1.00  0.00           C  
ATOM   1386  O   GLY    86      36.901  35.720  53.046  1.00  0.00           O  
ATOM   1387  H   GLY    86      39.407  36.246  50.173  1.00  0.00           H  
ATOM   1388  HA2 GLY    86      39.206  36.892  53.045  1.00  0.00           H  
ATOM   1389  HA3 GLY    86      38.853  37.915  51.744  1.00  0.00           H  
ATOM   1390  N   GLY    87      36.432  37.000  51.336  1.00  0.00           N  
ATOM   1391  CA  GLY    87      34.939  36.781  51.409  1.00  0.00           C  
ATOM   1392  C   GLY    87      34.201  37.926  50.797  1.00  0.00           C  
ATOM   1393  O   GLY    87      33.080  37.778  50.271  1.00  0.00           O  
ATOM   1394  H   GLY    87      36.773  37.721  50.716  1.00  0.00           H  
ATOM   1395  HA2 GLY    87      34.595  35.824  51.016  1.00  0.00           H  
ATOM   1396  HA3 GLY    87      34.655  36.691  52.458  1.00  0.00           H  
ATOM   1397  N   CYX    88      34.892  39.077  50.802  1.00  0.00           N  
ATOM   1398  CA  CYX    88      34.345  40.367  50.307  1.00  0.00           C  
ATOM   1399  C   CYX    88      34.324  40.465  48.723  1.00  0.00           C  
ATOM   1400  O   CYX    88      33.529  41.312  48.236  1.00  0.00           O  
ATOM   1401  CB  CYX    88      35.082  41.590  50.868  1.00  0.00           C  
ATOM   1402  SG  CYX    88      36.895  41.449  50.571  1.00  0.00           S  
ATOM   1403  H   CYX    88      35.765  39.265  51.275  1.00  0.00           H  
ATOM   1404  HA  CYX    88      33.278  40.332  50.528  1.00  0.00           H  
ATOM   1405  HB2 CYX    88      34.644  42.485  50.426  1.00  0.00           H  
ATOM   1406  HB3 CYX    88      34.947  41.520  51.948  1.00  0.00           H  
ATOM   1407  N   GLN    89      35.313  39.973  47.971  1.00  0.00           N  
ATOM   1408  CA  GLN    89      35.452  40.135  46.549  1.00  0.00           C  
ATOM   1409  C   GLN    89      36.381  39.008  46.012  1.00  0.00           C  
ATOM   1410  O   GLN    89      37.416  38.710  46.667  1.00  0.00           O  
ATOM   1411  CB  GLN    89      35.950  41.527  46.110  1.00  0.00           C  
ATOM   1412  CG  GLN    89      35.900  41.756  44.584  1.00  0.00           C  
ATOM   1413  CD  GLN    89      36.491  43.137  44.111  1.00  0.00           C  
ATOM   1414  NE2 GLN    89      36.365  43.353  42.807  1.00  0.00           N  
ATOM   1415  OE1 GLN    89      36.966  44.024  44.883  1.00  0.00           O  
ATOM   1416  H   GLN    89      35.989  39.353  48.393  1.00  0.00           H  
ATOM   1417  HA  GLN    89      34.446  40.047  46.141  1.00  0.00           H  
ATOM   1418  HB2 GLN    89      35.365  42.332  46.556  1.00  0.00           H  
ATOM   1419  HB3 GLN    89      36.990  41.587  46.432  1.00  0.00           H  
ATOM   1420  HG2 GLN    89      36.404  40.943  44.060  1.00  0.00           H  
ATOM   1421  HG3 GLN    89      34.891  41.634  44.190  1.00  0.00           H  
ATOM   1422 HE21 GLN    89      36.682  44.239  42.440  1.00  0.00           H  
ATOM   1423 HE22 GLN    89      36.215  42.579  42.176  1.00  0.00           H  
ATOM   1424  N   GLY    90      36.158  38.498  44.831  1.00  0.00           N  
ATOM   1425  CA  GLY    90      36.922  37.400  44.253  1.00  0.00           C  
ATOM   1426  C   GLY    90      36.821  37.291  42.739  1.00  0.00           C  
ATOM   1427  O   GLY    90      36.120  38.132  42.131  1.00  0.00           O  
ATOM   1428  H   GLY    90      35.359  38.845  44.320  1.00  0.00           H  
ATOM   1429  HA2 GLY    90      37.994  37.471  44.435  1.00  0.00           H  
ATOM   1430  HA3 GLY    90      36.609  36.449  44.684  1.00  0.00           H  
ATOM   1431  N   ASN    91      37.395  36.287  42.025  1.00  0.00           N  
ATOM   1432  CA  ASN    91      37.350  36.155  40.595  1.00  0.00           C  
ATOM   1433  C   ASN    91      37.194  34.616  40.148  1.00  0.00           C  
ATOM   1434  O   ASN    91      37.111  33.669  40.942  1.00  0.00           O  
ATOM   1435  CB  ASN    91      38.568  36.873  40.019  1.00  0.00           C  
ATOM   1436  CG  ASN    91      39.905  36.222  40.042  1.00  0.00           C  
ATOM   1437  ND2 ASN    91      40.914  36.853  39.505  1.00  0.00           N  
ATOM   1438  OD1 ASN    91      40.061  35.059  40.528  1.00  0.00           O  
ATOM   1439  H   ASN    91      37.639  35.477  42.577  1.00  0.00           H  
ATOM   1440  HA  ASN    91      36.473  36.686  40.222  1.00  0.00           H  
ATOM   1441  HB2 ASN    91      38.389  37.018  38.954  1.00  0.00           H  
ATOM   1442  HB3 ASN    91      38.616  37.841  40.518  1.00  0.00           H  
ATOM   1443 HD21 ASN    91      41.847  36.474  39.426  1.00  0.00           H  
ATOM   1444 HD22 ASN    91      40.675  37.767  39.146  1.00  0.00           H  
ATOM   1445  N   ASN    92      37.255  34.403  38.847  1.00  0.00           N  
ATOM   1446  CA  ASN    92      37.040  33.036  38.316  1.00  0.00           C  
ATOM   1447  C   ASN    92      38.249  32.101  38.426  1.00  0.00           C  
ATOM   1448  O   ASN    92      38.049  30.893  38.512  1.00  0.00           O  
ATOM   1449  CB  ASN    92      36.539  33.389  36.923  1.00  0.00           C  
ATOM   1450  CG  ASN    92      36.085  32.160  36.188  1.00  0.00           C  
ATOM   1451  ND2 ASN    92      36.389  32.090  34.934  1.00  0.00           N  
ATOM   1452  OD1 ASN    92      35.406  31.309  36.691  1.00  0.00           O  
ATOM   1453  H   ASN    92      37.235  35.207  38.236  1.00  0.00           H  
ATOM   1454  HA  ASN    92      36.283  32.671  39.008  1.00  0.00           H  
ATOM   1455  HB2 ASN    92      35.686  34.066  36.935  1.00  0.00           H  
ATOM   1456  HB3 ASN    92      37.308  33.968  36.410  1.00  0.00           H  
ATOM   1457 HD21 ASN    92      36.046  31.275  34.445  1.00  0.00           H  
ATOM   1458 HD22 ASN    92      36.684  32.885  34.385  1.00  0.00           H  
ATOM   1459  N   ASN    93      39.424  32.685  38.579  1.00  0.00           N  
ATOM   1460  CA  ASN    93      40.624  31.991  38.988  1.00  0.00           C  
ATOM   1461  C   ASN    93      40.530  31.462  40.452  1.00  0.00           C  
ATOM   1462  O   ASN    93      41.391  31.778  41.269  1.00  0.00           O  
ATOM   1463  CB  ASN    93      41.856  32.874  38.601  1.00  0.00           C  
ATOM   1464  CG  ASN    93      43.124  32.081  38.678  1.00  0.00           C  
ATOM   1465  ND2 ASN    93      44.256  32.552  38.223  1.00  0.00           N  
ATOM   1466  OD1 ASN    93      43.193  30.932  39.158  1.00  0.00           O  
ATOM   1467  H   ASN    93      39.421  33.692  38.642  1.00  0.00           H  
ATOM   1468  HA  ASN    93      40.669  31.101  38.360  1.00  0.00           H  
ATOM   1469  HB2 ASN    93      41.749  33.140  37.549  1.00  0.00           H  
ATOM   1470  HB3 ASN    93      41.874  33.715  39.294  1.00  0.00           H  
ATOM   1471 HD21 ASN    93      44.958  31.828  38.297  1.00  0.00           H  
ATOM   1472 HD22 ASN    93      44.362  33.420  37.719  1.00  0.00           H  
ATOM   1473  N   ASN    94      39.470  30.684  40.773  1.00  0.00           N  
ATOM   1474  CA  ASN    94      39.113  30.068  42.035  1.00  0.00           C  
ATOM   1475  C   ASN    94      38.324  28.780  41.788  1.00  0.00           C  
ATOM   1476  O   ASN    94      37.437  28.809  40.917  1.00  0.00           O  
ATOM   1477  CB  ASN    94      38.342  31.144  42.840  1.00  0.00           C  
ATOM   1478  CG  ASN    94      37.935  30.874  44.296  1.00  0.00           C  
ATOM   1479  ND2 ASN    94      38.021  31.897  45.096  1.00  0.00           N  
ATOM   1480  OD1 ASN    94      37.694  29.716  44.657  1.00  0.00           O  
ATOM   1481  H   ASN    94      38.818  30.430  40.046  1.00  0.00           H  
ATOM   1482  HA  ASN    94      40.081  29.901  42.507  1.00  0.00           H  
ATOM   1483  HB2 ASN    94      38.899  32.081  42.815  1.00  0.00           H  
ATOM   1484  HB3 ASN    94      37.399  31.241  42.302  1.00  0.00           H  
ATOM   1485 HD21 ASN    94      37.835  31.791  46.084  1.00  0.00           H  
ATOM   1486 HD22 ASN    94      38.263  32.843  44.840  1.00  0.00           H  
ATOM   1487  N   PHE    95      38.572  27.706  42.503  1.00  0.00           N  
ATOM   1488  CA  PHE    95      38.208  26.361  42.172  1.00  0.00           C  
ATOM   1489  C   PHE    95      37.837  25.550  43.402  1.00  0.00           C  
ATOM   1490  O   PHE    95      38.302  25.934  44.478  1.00  0.00           O  
ATOM   1491  CB  PHE    95      39.428  25.763  41.422  1.00  0.00           C  
ATOM   1492  CG  PHE    95      39.804  26.385  40.090  1.00  0.00           C  
ATOM   1493  CD1 PHE    95      40.762  27.457  40.054  1.00  0.00           C  
ATOM   1494  CD2 PHE    95      39.362  25.830  38.895  1.00  0.00           C  
ATOM   1495  CE1 PHE    95      41.150  28.021  38.878  1.00  0.00           C  
ATOM   1496  CE2 PHE    95      39.791  26.382  37.656  1.00  0.00           C  
ATOM   1497  CZ  PHE    95      40.690  27.491  37.691  1.00  0.00           C  
ATOM   1498  H   PHE    95      39.118  27.914  43.325  1.00  0.00           H  
ATOM   1499  HA  PHE    95      37.397  26.350  41.443  1.00  0.00           H  
ATOM   1500  HB2 PHE    95      40.263  25.942  42.099  1.00  0.00           H  
ATOM   1501  HB3 PHE    95      39.441  24.672  41.424  1.00  0.00           H  
ATOM   1502  HD1 PHE    95      41.162  27.802  40.996  1.00  0.00           H  
ATOM   1503  HD2 PHE    95      38.672  25.000  38.946  1.00  0.00           H  
ATOM   1504  HE1 PHE    95      41.809  28.860  38.706  1.00  0.00           H  
ATOM   1505  HE2 PHE    95      39.393  26.062  36.704  1.00  0.00           H  
ATOM   1506  HZ  PHE    95      40.996  27.961  36.769  1.00  0.00           H  
ATOM   1507  N   GLN    96      37.054  24.522  43.296  1.00  0.00           N  
ATOM   1508  CA  GLN    96      36.657  23.614  44.415  1.00  0.00           C  
ATOM   1509  C   GLN    96      37.812  22.867  44.968  1.00  0.00           C  
ATOM   1510  O   GLN    96      37.768  22.484  46.158  1.00  0.00           O  
ATOM   1511  CB  GLN    96      35.613  22.603  43.793  1.00  0.00           C  
ATOM   1512  CG  GLN    96      35.050  21.536  44.740  1.00  0.00           C  
ATOM   1513  CD  GLN    96      35.768  20.163  44.657  1.00  0.00           C  
ATOM   1514  NE2 GLN    96      35.370  19.252  45.503  1.00  0.00           N  
ATOM   1515  OE1 GLN    96      36.747  19.906  43.979  1.00  0.00           O  
ATOM   1516  H   GLN    96      36.518  24.321  42.463  1.00  0.00           H  
ATOM   1517  HA  GLN    96      36.066  24.182  45.135  1.00  0.00           H  
ATOM   1518  HB2 GLN    96      34.921  23.271  43.279  1.00  0.00           H  
ATOM   1519  HB3 GLN    96      36.100  21.997  43.030  1.00  0.00           H  
ATOM   1520  HG2 GLN    96      35.196  21.857  45.771  1.00  0.00           H  
ATOM   1521  HG3 GLN    96      34.012  21.362  44.455  1.00  0.00           H  
ATOM   1522 HE21 GLN    96      35.590  18.336  45.139  1.00  0.00           H  
ATOM   1523 HE22 GLN    96      34.815  19.507  46.306  1.00  0.00           H  
ATOM   1524  N   SER    97      38.887  22.728  44.227  1.00  0.00           N  
ATOM   1525  CA  SER    97      40.164  22.069  44.580  1.00  0.00           C  
ATOM   1526  C   SER    97      41.212  22.255  43.487  1.00  0.00           C  
ATOM   1527  O   SER    97      40.975  22.726  42.396  1.00  0.00           O  
ATOM   1528  CB  SER    97      39.949  20.539  44.791  1.00  0.00           C  
ATOM   1529  OG  SER    97      39.498  20.016  43.564  1.00  0.00           O  
ATOM   1530  H   SER    97      38.878  23.187  43.327  1.00  0.00           H  
ATOM   1531  HA  SER    97      40.466  22.468  45.547  1.00  0.00           H  
ATOM   1532  HB2 SER    97      40.877  20.109  45.169  1.00  0.00           H  
ATOM   1533  HB3 SER    97      39.146  20.324  45.496  1.00  0.00           H  
ATOM   1534  HG  SER    97      38.543  20.109  43.594  1.00  0.00           H  
ATOM   1535  N   LYS    98      42.454  21.903  43.869  1.00  0.00           N  
ATOM   1536  CA  LYS    98      43.544  21.747  42.835  1.00  0.00           C  
ATOM   1537  C   LYS    98      43.208  20.803  41.691  1.00  0.00           C  
ATOM   1538  O   LYS    98      43.604  21.092  40.560  1.00  0.00           O  
ATOM   1539  CB  LYS    98      44.854  21.250  43.557  1.00  0.00           C  
ATOM   1540  CG  LYS    98      44.705  19.937  44.419  1.00  0.00           C  
ATOM   1541  CD  LYS    98      45.954  19.667  45.328  1.00  0.00           C  
ATOM   1542  CE  LYS    98      47.073  18.846  44.606  1.00  0.00           C  
ATOM   1543  NZ  LYS    98      48.207  18.460  45.533  1.00  0.00           N1+
ATOM   1544  H   LYS    98      42.517  21.813  44.873  1.00  0.00           H  
ATOM   1545  HA  LYS    98      43.746  22.693  42.333  1.00  0.00           H  
ATOM   1546  HB2 LYS    98      45.566  21.040  42.758  1.00  0.00           H  
ATOM   1547  HB3 LYS    98      45.199  22.073  44.182  1.00  0.00           H  
ATOM   1548  HG2 LYS    98      43.862  20.109  45.089  1.00  0.00           H  
ATOM   1549  HG3 LYS    98      44.436  19.098  43.778  1.00  0.00           H  
ATOM   1550  HD2 LYS    98      46.492  20.511  45.759  1.00  0.00           H  
ATOM   1551  HD3 LYS    98      45.545  19.095  46.161  1.00  0.00           H  
ATOM   1552  HE2 LYS    98      46.586  17.978  44.161  1.00  0.00           H  
ATOM   1553  HE3 LYS    98      47.423  19.348  43.705  1.00  0.00           H  
ATOM   1554  HZ1 LYS    98      48.782  19.268  45.724  1.00  0.00           H  
ATOM   1555  HZ2 LYS    98      47.847  18.090  46.401  1.00  0.00           H  
ATOM   1556  HZ3 LYS    98      48.780  17.756  45.089  1.00  0.00           H  
ATOM   1557  N   ALA    99      42.422  19.762  41.873  1.00  0.00           N  
ATOM   1558  CA  ALA    99      41.900  18.782  40.928  1.00  0.00           C  
ATOM   1559  C   ALA    99      40.995  19.572  40.014  1.00  0.00           C  
ATOM   1560  O   ALA    99      41.296  19.556  38.837  1.00  0.00           O  
ATOM   1561  CB  ALA    99      41.208  17.619  41.738  1.00  0.00           C  
ATOM   1562  H   ALA    99      42.262  19.576  42.853  1.00  0.00           H  
ATOM   1563  HA  ALA    99      42.704  18.340  40.340  1.00  0.00           H  
ATOM   1564  HB1 ALA    99      40.457  17.145  41.106  1.00  0.00           H  
ATOM   1565  HB2 ALA    99      42.008  17.004  42.152  1.00  0.00           H  
ATOM   1566  HB3 ALA    99      40.717  18.072  42.600  1.00  0.00           H  
ATOM   1567  N   ASN   100      40.032  20.336  40.596  1.00  0.00           N  
ATOM   1568  CA  ASN   100      39.056  21.038  39.775  1.00  0.00           C  
ATOM   1569  C   ASN   100      39.820  22.167  38.923  1.00  0.00           C  
ATOM   1570  O   ASN   100      39.470  22.342  37.760  1.00  0.00           O  
ATOM   1571  CB  ASN   100      38.033  21.656  40.727  1.00  0.00           C  
ATOM   1572  CG  ASN   100      37.186  22.717  40.115  1.00  0.00           C  
ATOM   1573  ND2 ASN   100      36.725  22.400  38.893  1.00  0.00           N  
ATOM   1574  OD1 ASN   100      36.784  23.727  40.672  1.00  0.00           O  
ATOM   1575  H   ASN   100      39.777  20.064  41.534  1.00  0.00           H  
ATOM   1576  HA  ASN   100      38.585  20.359  39.063  1.00  0.00           H  
ATOM   1577  HB2 ASN   100      37.325  20.912  41.092  1.00  0.00           H  
ATOM   1578  HB3 ASN   100      38.554  22.104  41.573  1.00  0.00           H  
ATOM   1579 HD21 ASN   100      36.330  23.102  38.284  1.00  0.00           H  
ATOM   1580 HD22 ASN   100      36.893  21.447  38.600  1.00  0.00           H  
ATOM   1581  N   CYX   101      40.887  22.690  39.425  1.00  0.00           N  
ATOM   1582  CA  CYX   101      41.888  23.447  38.720  1.00  0.00           C  
ATOM   1583  C   CYX   101      42.644  22.674  37.611  1.00  0.00           C  
ATOM   1584  O   CYX   101      42.633  23.081  36.432  1.00  0.00           O  
ATOM   1585  CB  CYX   101      42.864  24.158  39.719  1.00  0.00           C  
ATOM   1586  SG  CYX   101      44.479  24.677  39.074  1.00  0.00           S  
ATOM   1587  H   CYX   101      41.118  22.431  40.374  1.00  0.00           H  
ATOM   1588  HA  CYX   101      41.370  24.223  38.156  1.00  0.00           H  
ATOM   1589  HB2 CYX   101      42.337  25.048  40.064  1.00  0.00           H  
ATOM   1590  HB3 CYX   101      43.070  23.575  40.617  1.00  0.00           H  
ATOM   1591  N   LEU   102      43.110  21.453  37.923  1.00  0.00           N  
ATOM   1592  CA  LEU   102      43.920  20.617  36.971  1.00  0.00           C  
ATOM   1593  C   LEU   102      43.059  20.073  35.844  1.00  0.00           C  
ATOM   1594  O   LEU   102      43.387  20.250  34.651  1.00  0.00           O  
ATOM   1595  CB  LEU   102      44.566  19.544  37.777  1.00  0.00           C  
ATOM   1596  CG  LEU   102      45.315  18.448  36.969  1.00  0.00           C  
ATOM   1597  CD1 LEU   102      46.686  18.960  36.575  1.00  0.00           C  
ATOM   1598  CD2 LEU   102      45.466  17.163  37.769  1.00  0.00           C  
ATOM   1599  H   LEU   102      43.236  21.193  38.891  1.00  0.00           H  
ATOM   1600  HA  LEU   102      44.676  21.274  36.540  1.00  0.00           H  
ATOM   1601  HB2 LEU   102      45.275  20.067  38.417  1.00  0.00           H  
ATOM   1602  HB3 LEU   102      43.833  19.019  38.390  1.00  0.00           H  
ATOM   1603  HG  LEU   102      44.724  18.210  36.084  1.00  0.00           H  
ATOM   1604 HD11 LEU   102      47.275  19.138  37.474  1.00  0.00           H  
ATOM   1605 HD12 LEU   102      47.287  18.319  35.928  1.00  0.00           H  
ATOM   1606 HD13 LEU   102      46.592  19.921  36.070  1.00  0.00           H  
ATOM   1607 HD21 LEU   102      46.210  16.531  37.282  1.00  0.00           H  
ATOM   1608 HD22 LEU   102      45.650  17.281  38.836  1.00  0.00           H  
ATOM   1609 HD23 LEU   102      44.499  16.663  37.724  1.00  0.00           H  
ATOM   1610  N   ASN   103      41.876  19.535  36.182  1.00  0.00           N  
ATOM   1611  CA  ASN   103      40.789  19.188  35.221  1.00  0.00           C  
ATOM   1612  C   ASN   103      40.201  20.302  34.331  1.00  0.00           C  
ATOM   1613  O   ASN   103      39.575  20.072  33.295  1.00  0.00           O  
ATOM   1614  CB  ASN   103      39.740  18.314  35.895  1.00  0.00           C  
ATOM   1615  CG  ASN   103      40.279  17.105  36.723  1.00  0.00           C  
ATOM   1616  ND2 ASN   103      39.826  16.781  37.874  1.00  0.00           N  
ATOM   1617  OD1 ASN   103      41.233  16.475  36.351  1.00  0.00           O  
ATOM   1618  H   ASN   103      41.666  19.310  37.144  1.00  0.00           H  
ATOM   1619  HA  ASN   103      41.340  18.605  34.481  1.00  0.00           H  
ATOM   1620  HB2 ASN   103      39.092  18.887  36.556  1.00  0.00           H  
ATOM   1621  HB3 ASN   103      39.067  17.952  35.117  1.00  0.00           H  
ATOM   1622 HD21 ASN   103      40.306  16.047  38.375  1.00  0.00           H  
ATOM   1623 HD22 ASN   103      39.055  17.348  38.200  1.00  0.00           H  
ATOM   1624  N   THR   104      40.476  21.524  34.746  1.00  0.00           N  
ATOM   1625  CA  THR   104      40.449  22.650  33.815  1.00  0.00           C  
ATOM   1626  C   THR   104      41.659  22.748  32.879  1.00  0.00           C  
ATOM   1627  O   THR   104      41.612  22.302  31.734  1.00  0.00           O  
ATOM   1628  CB  THR   104      40.117  23.971  34.495  1.00  0.00           C  
ATOM   1629  CG2 THR   104      39.936  25.188  33.496  1.00  0.00           C  
ATOM   1630  OG1 THR   104      38.915  23.854  35.227  1.00  0.00           O  
ATOM   1631  H   THR   104      41.077  21.572  35.556  1.00  0.00           H  
ATOM   1632  HA  THR   104      39.533  22.495  33.243  1.00  0.00           H  
ATOM   1633  HB  THR   104      40.839  24.294  35.244  1.00  0.00           H  
ATOM   1634  HG1 THR   104      38.885  23.084  35.800  1.00  0.00           H  
ATOM   1635 HG21 THR   104      39.113  24.915  32.835  1.00  0.00           H  
ATOM   1636 HG22 THR   104      39.645  26.036  34.115  1.00  0.00           H  
ATOM   1637 HG23 THR   104      40.823  25.222  32.864  1.00  0.00           H  
ATOM   1638  N   CYX   105      42.730  23.308  33.367  1.00  0.00           N  
ATOM   1639  CA  CYX   105      43.865  23.786  32.597  1.00  0.00           C  
ATOM   1640  C   CYX   105      44.738  22.778  31.837  1.00  0.00           C  
ATOM   1641  O   CYX   105      45.434  23.074  30.839  1.00  0.00           O  
ATOM   1642  CB  CYX   105      44.746  24.516  33.605  1.00  0.00           C  
ATOM   1643  SG  CYX   105      43.921  26.043  34.265  1.00  0.00           S  
ATOM   1644  H   CYX   105      42.740  23.559  34.345  1.00  0.00           H  
ATOM   1645  HA  CYX   105      43.670  24.540  31.835  1.00  0.00           H  
ATOM   1646  HB2 CYX   105      44.959  23.829  34.423  1.00  0.00           H  
ATOM   1647  HB3 CYX   105      45.644  24.906  33.128  1.00  0.00           H  
ATOM   1648  N   LYS   106      44.840  21.536  32.383  1.00  0.00           N  
ATOM   1649  CA  LYS   106      45.481  20.377  31.686  1.00  0.00           C  
ATOM   1650  C   LYS   106      44.722  19.881  30.435  1.00  0.00           C  
ATOM   1651  O   LYS   106      45.276  19.068  29.701  1.00  0.00           O  
ATOM   1652  CB  LYS   106      45.593  19.179  32.732  1.00  0.00           C  
ATOM   1653  CG  LYS   106      46.684  18.128  32.476  1.00  0.00           C  
ATOM   1654  CD  LYS   106      46.338  16.764  33.088  1.00  0.00           C  
ATOM   1655  CE  LYS   106      47.206  15.630  32.616  1.00  0.00           C  
ATOM   1656  NZ  LYS   106      48.683  15.741  32.821  1.00  0.00           N1+
ATOM   1657  H   LYS   106      44.249  21.316  33.171  1.00  0.00           H  
ATOM   1658  HA  LYS   106      46.476  20.734  31.422  1.00  0.00           H  
ATOM   1659  HB2 LYS   106      45.827  19.462  33.759  1.00  0.00           H  
ATOM   1660  HB3 LYS   106      44.641  18.649  32.785  1.00  0.00           H  
ATOM   1661  HG2 LYS   106      46.898  18.037  31.411  1.00  0.00           H  
ATOM   1662  HG3 LYS   106      47.668  18.386  32.865  1.00  0.00           H  
ATOM   1663  HD2 LYS   106      46.366  16.725  34.177  1.00  0.00           H  
ATOM   1664  HD3 LYS   106      45.316  16.458  32.866  1.00  0.00           H  
ATOM   1665  HE2 LYS   106      46.820  14.697  33.023  1.00  0.00           H  
ATOM   1666  HE3 LYS   106      47.038  15.591  31.540  1.00  0.00           H  
ATOM   1667  HZ1 LYS   106      49.021  16.623  32.461  1.00  0.00           H  
ATOM   1668  HZ2 LYS   106      48.834  15.692  33.819  1.00  0.00           H  
ATOM   1669  HZ3 LYS   106      49.250  15.022  32.395  1.00  0.00           H  
ATOM   1670  N   ASN   107      43.460  20.357  30.249  1.00  0.00           N  
ATOM   1671  CA  ASN   107      42.554  19.915  29.139  1.00  0.00           C  
ATOM   1672  C   ASN   107      42.761  20.761  27.874  1.00  0.00           C  
ATOM   1673  O   ASN   107      43.485  20.281  26.939  1.00  0.00           O  
ATOM   1674  CB  ASN   107      41.056  19.872  29.563  1.00  0.00           C  
ATOM   1675  CG  ASN   107      40.174  19.175  28.500  1.00  0.00           C  
ATOM   1676  ND2 ASN   107      40.187  17.905  28.554  1.00  0.00           N  
ATOM   1677  OD1 ASN   107      39.634  19.781  27.625  1.00  0.00           O  
ATOM   1678  H   ASN   107      43.097  21.014  30.926  1.00  0.00           H  
ATOM   1679  HA  ASN   107      42.869  18.939  28.769  1.00  0.00           H  
ATOM   1680  HB2 ASN   107      40.986  19.403  30.544  1.00  0.00           H  
ATOM   1681  HB3 ASN   107      40.720  20.909  29.572  1.00  0.00           H  
ATOM   1682 HD21 ASN   107      39.692  17.421  27.818  1.00  0.00           H  
ATOM   1683 HD22 ASN   107      40.781  17.445  29.229  1.00  0.00           H  
ATOM   1684  N   LYS   108      42.360  21.991  27.913  1.00  0.00           N  
ATOM   1685  CA  LYS   108      42.728  23.120  26.915  1.00  0.00           C  
ATOM   1686  C   LYS   108      43.080  24.471  27.581  1.00  0.00           C  
ATOM   1687  O   LYS   108      42.649  24.735  28.756  1.00  0.00           O  
ATOM   1688  CB  LYS   108      41.642  23.387  25.841  1.00  0.00           C  
ATOM   1689  CG  LYS   108      41.218  22.169  25.004  1.00  0.00           C  
ATOM   1690  CD  LYS   108      40.334  22.455  23.883  1.00  0.00           C  
ATOM   1691  CE  LYS   108      40.984  23.169  22.736  1.00  0.00           C  
ATOM   1692  NZ  LYS   108      39.968  23.808  21.882  1.00  0.00           N1+
ATOM   1693  H   LYS   108      41.829  22.208  28.744  1.00  0.00           H  
ATOM   1694  HA  LYS   108      43.657  22.845  26.415  1.00  0.00           H  
ATOM   1695  HB2 LYS   108      40.797  23.858  26.344  1.00  0.00           H  
ATOM   1696  HB3 LYS   108      42.051  24.016  25.052  1.00  0.00           H  
ATOM   1697  HG2 LYS   108      42.054  21.605  24.591  1.00  0.00           H  
ATOM   1698  HG3 LYS   108      40.640  21.631  25.756  1.00  0.00           H  
ATOM   1699  HD2 LYS   108      39.958  21.498  23.523  1.00  0.00           H  
ATOM   1700  HD3 LYS   108      39.497  23.051  24.244  1.00  0.00           H  
ATOM   1701  HE2 LYS   108      41.677  23.978  22.972  1.00  0.00           H  
ATOM   1702  HE3 LYS   108      41.539  22.477  22.101  1.00  0.00           H  
ATOM   1703  HZ1 LYS   108      40.338  24.591  21.361  1.00  0.00           H  
ATOM   1704  HZ2 LYS   108      39.680  23.128  21.193  1.00  0.00           H  
ATOM   1705  HZ3 LYS   108      39.083  24.062  22.295  1.00  0.00           H  
ATOM   1706  N   ARG   109      43.829  25.258  26.792  1.00  0.00           N  
ATOM   1707  CA  ARG   109      44.331  26.675  27.107  1.00  0.00           C  
ATOM   1708  C   ARG   109      44.686  27.330  25.756  1.00  0.00           C  
ATOM   1709  O   ARG   109      45.617  28.159  25.691  1.00  0.00           O  
ATOM   1710  CB  ARG   109      45.547  26.568  28.012  1.00  0.00           C  
ATOM   1711  CG  ARG   109      45.924  27.878  28.755  1.00  0.00           C  
ATOM   1712  CD  ARG   109      47.098  27.626  29.710  1.00  0.00           C  
ATOM   1713  NE  ARG   109      47.521  28.964  30.212  1.00  0.00           N  
ATOM   1714  CZ  ARG   109      48.680  29.263  30.669  1.00  0.00           C  
ATOM   1715  NH1 ARG   109      49.558  28.408  31.016  1.00  0.00           N1+
ATOM   1716  NH2 ARG   109      48.956  30.502  30.841  1.00  0.00           N  
ATOM   1717  H   ARG   109      44.229  24.793  25.990  1.00  0.00           H  
ATOM   1718  HA  ARG   109      43.533  27.237  27.593  1.00  0.00           H  
ATOM   1719  HB2 ARG   109      45.348  25.787  28.744  1.00  0.00           H  
ATOM   1720  HB3 ARG   109      46.403  26.207  27.441  1.00  0.00           H  
ATOM   1721  HG2 ARG   109      46.121  28.669  28.032  1.00  0.00           H  
ATOM   1722  HG3 ARG   109      45.074  28.175  29.369  1.00  0.00           H  
ATOM   1723  HD2 ARG   109      46.772  27.039  30.568  1.00  0.00           H  
ATOM   1724  HD3 ARG   109      47.951  27.132  29.244  1.00  0.00           H  
ATOM   1725  HE  ARG   109      46.998  29.787  29.947  1.00  0.00           H  
ATOM   1726 HH11 ARG   109      49.409  27.410  31.042  1.00  0.00           H  
ATOM   1727 HH12 ARG   109      50.318  28.774  31.573  1.00  0.00           H  
ATOM   1728 HH21 ARG   109      48.344  31.224  30.488  1.00  0.00           H  
ATOM   1729 HH22 ARG   109      49.786  30.847  31.300  1.00  0.00           H  
ATOM   1730  N   PHE   110      43.951  26.991  24.754  1.00  0.00           N  
ATOM   1731  CA  PHE   110      44.107  27.440  23.386  1.00  0.00           C  
ATOM   1732  C   PHE   110      42.756  27.248  22.757  1.00  0.00           C  
ATOM   1733  O   PHE   110      41.998  26.262  22.952  1.00  0.00           O  
ATOM   1734  CB  PHE   110      45.161  26.601  22.596  1.00  0.00           C  
ATOM   1735  CG  PHE   110      45.083  25.183  22.963  1.00  0.00           C  
ATOM   1736  CD1 PHE   110      45.766  24.681  24.098  1.00  0.00           C  
ATOM   1737  CD2 PHE   110      44.327  24.202  22.210  1.00  0.00           C  
ATOM   1738  CE1 PHE   110      45.726  23.378  24.522  1.00  0.00           C  
ATOM   1739  CE2 PHE   110      44.259  22.889  22.640  1.00  0.00           C  
ATOM   1740  CZ  PHE   110      44.944  22.469  23.775  1.00  0.00           C  
ATOM   1741  H   PHE   110      43.134  26.447  24.988  1.00  0.00           H  
ATOM   1742  HA  PHE   110      44.386  28.493  23.350  1.00  0.00           H  
ATOM   1743  HB2 PHE   110      45.049  26.577  21.512  1.00  0.00           H  
ATOM   1744  HB3 PHE   110      46.131  27.040  22.827  1.00  0.00           H  
ATOM   1745  HD1 PHE   110      46.397  25.327  24.688  1.00  0.00           H  
ATOM   1746  HD2 PHE   110      43.774  24.443  21.315  1.00  0.00           H  
ATOM   1747  HE1 PHE   110      46.368  23.115  25.350  1.00  0.00           H  
ATOM   1748  HE2 PHE   110      43.837  22.128  21.999  1.00  0.00           H  
ATOM   1749  HZ  PHE   110      44.909  21.427  24.059  1.00  0.00           H  
ATOM   1750  N   PRO   111      42.459  28.177  21.855  1.00  0.00           N  
ATOM   1751  CA  PRO   111      41.263  28.079  20.962  1.00  0.00           C  
ATOM   1752  C   PRO   111      41.161  26.743  20.195  1.00  0.00           C  
ATOM   1753  O   PRO   111      42.222  26.358  19.577  1.00  0.00           O  
ATOM   1754  CB  PRO   111      41.337  29.286  19.884  1.00  0.00           C  
ATOM   1755  CG  PRO   111      42.219  30.242  20.662  1.00  0.00           C  
ATOM   1756  CD  PRO   111      43.238  29.366  21.449  1.00  0.00           C  
ATOM   1757  OXT PRO   111      40.092  26.103  20.243  1.00  0.00           O1-
ATOM   1758  HA  PRO   111      40.363  28.210  21.563  1.00  0.00           H  
ATOM   1759  HB2 PRO   111      41.979  28.936  19.075  1.00  0.00           H  
ATOM   1760  HB3 PRO   111      40.367  29.583  19.487  1.00  0.00           H  
ATOM   1761  HG2 PRO   111      42.723  30.935  19.988  1.00  0.00           H  
ATOM   1762  HG3 PRO   111      41.582  30.740  21.393  1.00  0.00           H  
ATOM   1763  HD2 PRO   111      44.043  29.016  20.803  1.00  0.00           H  
ATOM   1764  HD3 PRO   111      43.640  29.942  22.283  1.00  0.00           H  
ATOM   1765  N   GLU   112      28.093  45.374  42.493  1.00  0.00           N  
ATOM   1766  CA  GLU   112      28.234  44.692  41.225  1.00  0.00           C  
ATOM   1767  C   GLU   112      27.795  43.237  41.513  1.00  0.00           C  
ATOM   1768  O   GLU   112      28.201  42.643  42.478  1.00  0.00           O  
ATOM   1769  CB  GLU   112      29.668  44.722  40.681  1.00  0.00           C  
ATOM   1770  CG  GLU   112      29.880  44.239  39.312  1.00  0.00           C  
ATOM   1771  CD  GLU   112      29.446  45.288  38.240  1.00  0.00           C  
ATOM   1772  OE1 GLU   112      28.309  45.859  38.287  1.00  0.00           O  
ATOM   1773  OE2 GLU   112      30.254  45.566  37.346  1.00  0.00           O1-
ATOM   1774  HA  GLU   112      27.555  45.124  40.490  1.00  0.00           H  
ATOM   1775  HB2 GLU   112      30.054  45.742  40.687  1.00  0.00           H  
ATOM   1776  HB3 GLU   112      30.326  44.100  41.287  1.00  0.00           H  
ATOM   1777  HG2 GLU   112      30.942  43.999  39.290  1.00  0.00           H  
ATOM   1778  HG3 GLU   112      29.411  43.276  39.111  1.00  0.00           H  
ATOM   1779  H1  GLU   112      27.290  45.027  42.998  1.00  0.00           H  
ATOM   1780  H2  GLU   112      28.088  46.354  42.248  1.00  0.00           H  
ATOM   1781  H3  GLU   112      28.873  45.190  43.108  1.00  0.00           H  
ATOM   1782  N   HIE   113      26.881  42.716  40.690  1.00  0.00           N  
ATOM   1783  CA  HIE   113      26.274  41.393  40.717  1.00  0.00           C  
ATOM   1784  C   HIE   113      27.352  40.292  40.506  1.00  0.00           C  
ATOM   1785  O   HIE   113      28.216  40.446  39.664  1.00  0.00           O  
ATOM   1786  CB  HIE   113      25.188  41.244  39.606  1.00  0.00           C  
ATOM   1787  CG  HIE   113      24.280  40.051  39.694  1.00  0.00           C  
ATOM   1788  CD2 HIE   113      22.956  40.075  40.042  1.00  0.00           C  
ATOM   1789  ND1 HIE   113      24.626  38.778  39.397  1.00  0.00           N  
ATOM   1790  CE1 HIE   113      23.554  38.046  39.656  1.00  0.00           C  
ATOM   1791  NE2 HIE   113      22.509  38.801  39.884  1.00  0.00           N  
ATOM   1792  H   HIE   113      26.557  43.362  39.984  1.00  0.00           H  
ATOM   1793  HA  HIE   113      25.883  41.259  41.725  1.00  0.00           H  
ATOM   1794  HB2 HIE   113      24.505  42.094  39.608  1.00  0.00           H  
ATOM   1795  HB3 HIE   113      25.606  41.103  38.609  1.00  0.00           H  
ATOM   1796  HD2 HIE   113      22.406  40.979  40.260  1.00  0.00           H  
ATOM   1797  HE1 HIE   113      23.516  36.996  39.410  1.00  0.00           H  
ATOM   1798  HE2 HIE   113      21.555  38.493  40.006  1.00  0.00           H  
ATOM   1799  N   SER   114      27.224  39.223  41.354  1.00  0.00           N  
ATOM   1800  CA  SER   114      28.151  38.043  41.400  1.00  0.00           C  
ATOM   1801  C   SER   114      29.615  38.549  41.766  1.00  0.00           C  
ATOM   1802  O   SER   114      30.531  37.703  41.648  1.00  0.00           O  
ATOM   1803  CB  SER   114      28.197  37.262  40.061  1.00  0.00           C  
ATOM   1804  OG  SER   114      26.843  36.892  39.816  1.00  0.00           O  
ATOM   1805  H   SER   114      26.582  39.361  42.122  1.00  0.00           H  
ATOM   1806  HA  SER   114      27.870  37.345  42.189  1.00  0.00           H  
ATOM   1807  HB2 SER   114      28.499  37.836  39.185  1.00  0.00           H  
ATOM   1808  HB3 SER   114      28.889  36.437  40.229  1.00  0.00           H  
ATOM   1809  HG  SER   114      26.247  37.642  39.825  1.00  0.00           H  
ATOM   1810  N   SER   115      29.860  39.714  42.385  1.00  0.00           N  
ATOM   1811  CA  SER   115      31.199  40.184  42.738  1.00  0.00           C  
ATOM   1812  C   SER   115      31.978  39.423  43.814  1.00  0.00           C  
ATOM   1813  O   SER   115      33.217  39.320  43.797  1.00  0.00           O  
ATOM   1814  CB  SER   115      31.168  41.714  43.229  1.00  0.00           C  
ATOM   1815  OG  SER   115      30.397  41.807  44.439  1.00  0.00           O  
ATOM   1816  H   SER   115      29.103  40.332  42.640  1.00  0.00           H  
ATOM   1817  HA  SER   115      31.810  40.258  41.839  1.00  0.00           H  
ATOM   1818  HB2 SER   115      32.139  42.183  43.390  1.00  0.00           H  
ATOM   1819  HB3 SER   115      30.668  42.278  42.441  1.00  0.00           H  
ATOM   1820  HG  SER   115      29.497  41.637  44.150  1.00  0.00           H  
ATOM   1821  N   LYS   116      31.286  38.796  44.783  1.00  0.00           N  
ATOM   1822  CA  LYS   116      31.793  38.056  45.949  1.00  0.00           C  
ATOM   1823  C   LYS   116      31.296  36.575  46.172  1.00  0.00           C  
ATOM   1824  O   LYS   116      31.369  35.935  47.251  1.00  0.00           O  
ATOM   1825  CB  LYS   116      31.482  38.969  47.168  1.00  0.00           C  
ATOM   1826  CG  LYS   116      29.976  39.016  47.509  1.00  0.00           C  
ATOM   1827  CD  LYS   116      29.736  39.798  48.712  1.00  0.00           C  
ATOM   1828  CE  LYS   116      28.197  40.020  48.761  1.00  0.00           C  
ATOM   1829  NZ  LYS   116      27.743  40.677  49.984  1.00  0.00           N1+
ATOM   1830  H   LYS   116      30.286  38.829  44.646  1.00  0.00           H  
ATOM   1831  HA  LYS   116      32.877  38.023  45.849  1.00  0.00           H  
ATOM   1832  HB2 LYS   116      32.009  38.721  48.089  1.00  0.00           H  
ATOM   1833  HB3 LYS   116      31.698  40.019  46.970  1.00  0.00           H  
ATOM   1834  HG2 LYS   116      29.451  39.430  46.648  1.00  0.00           H  
ATOM   1835  HG3 LYS   116      29.710  37.983  47.735  1.00  0.00           H  
ATOM   1836  HD2 LYS   116      30.150  39.283  49.579  1.00  0.00           H  
ATOM   1837  HD3 LYS   116      30.242  40.741  48.505  1.00  0.00           H  
ATOM   1838  HE2 LYS   116      27.873  40.509  47.842  1.00  0.00           H  
ATOM   1839  HE3 LYS   116      27.678  39.061  48.743  1.00  0.00           H  
ATOM   1840  HZ1 LYS   116      26.733  40.695  49.998  1.00  0.00           H  
ATOM   1841  HZ2 LYS   116      28.114  40.157  50.766  1.00  0.00           H  
ATOM   1842  HZ3 LYS   116      28.075  41.623  50.104  1.00  0.00           H  
ATOM   1843  N   VAL   117      30.734  35.984  45.132  1.00  0.00           N  
ATOM   1844  CA  VAL   117      30.057  34.697  45.099  1.00  0.00           C  
ATOM   1845  C   VAL   117      30.876  33.505  45.472  1.00  0.00           C  
ATOM   1846  O   VAL   117      30.353  32.410  45.840  1.00  0.00           O  
ATOM   1847  CB  VAL   117      29.411  34.399  43.732  1.00  0.00           C  
ATOM   1848  CG1 VAL   117      30.368  33.887  42.661  1.00  0.00           C  
ATOM   1849  CG2 VAL   117      28.352  33.330  43.862  1.00  0.00           C  
ATOM   1850  H   VAL   117      30.802  36.460  44.244  1.00  0.00           H  
ATOM   1851  HA  VAL   117      29.248  34.585  45.820  1.00  0.00           H  
ATOM   1852  HB  VAL   117      28.871  35.275  43.372  1.00  0.00           H  
ATOM   1853 HG11 VAL   117      31.200  34.567  42.482  1.00  0.00           H  
ATOM   1854 HG12 VAL   117      30.781  32.889  42.807  1.00  0.00           H  
ATOM   1855 HG13 VAL   117      29.744  33.836  41.769  1.00  0.00           H  
ATOM   1856 HG21 VAL   117      27.691  33.441  44.721  1.00  0.00           H  
ATOM   1857 HG22 VAL   117      27.685  33.369  43.000  1.00  0.00           H  
ATOM   1858 HG23 VAL   117      28.770  32.324  43.836  1.00  0.00           H  
ATOM   1859  N   GLN   118      32.195  33.553  45.233  1.00  0.00           N  
ATOM   1860  CA  GLN   118      33.150  32.430  45.330  1.00  0.00           C  
ATOM   1861  C   GLN   118      33.105  31.708  46.743  1.00  0.00           C  
ATOM   1862  O   GLN   118      33.311  30.504  46.957  1.00  0.00           O  
ATOM   1863  CB  GLN   118      34.611  32.882  45.105  1.00  0.00           C  
ATOM   1864  CG  GLN   118      35.048  33.472  43.777  1.00  0.00           C  
ATOM   1865  CD  GLN   118      34.463  34.818  43.359  1.00  0.00           C  
ATOM   1866  NE2 GLN   118      34.250  35.025  42.128  1.00  0.00           N  
ATOM   1867  OE1 GLN   118      34.034  35.621  44.192  1.00  0.00           O  
ATOM   1868  H   GLN   118      32.544  34.426  44.863  1.00  0.00           H  
ATOM   1869  HA  GLN   118      32.826  31.719  44.570  1.00  0.00           H  
ATOM   1870  HB2 GLN   118      34.926  33.571  45.889  1.00  0.00           H  
ATOM   1871  HB3 GLN   118      35.197  31.988  45.317  1.00  0.00           H  
ATOM   1872  HG2 GLN   118      36.129  33.584  43.846  1.00  0.00           H  
ATOM   1873  HG3 GLN   118      34.875  32.783  42.950  1.00  0.00           H  
ATOM   1874 HE21 GLN   118      33.960  35.979  41.971  1.00  0.00           H  
ATOM   1875 HE22 GLN   118      34.551  34.396  41.398  1.00  0.00           H  
ATOM   1876  N   THR   119      32.904  32.503  47.773  1.00  0.00           N  
ATOM   1877  CA  THR   119      32.890  32.153  49.210  1.00  0.00           C  
ATOM   1878  C   THR   119      31.979  31.012  49.544  1.00  0.00           C  
ATOM   1879  O   THR   119      32.209  30.276  50.514  1.00  0.00           O  
ATOM   1880  CB  THR   119      32.429  33.441  49.997  1.00  0.00           C  
ATOM   1881  CG2 THR   119      32.765  33.322  51.444  1.00  0.00           C  
ATOM   1882  OG1 THR   119      33.175  34.477  49.528  1.00  0.00           O  
ATOM   1883  H   THR   119      32.684  33.464  47.549  1.00  0.00           H  
ATOM   1884  HA  THR   119      33.877  31.863  49.570  1.00  0.00           H  
ATOM   1885  HB  THR   119      31.381  33.732  49.929  1.00  0.00           H  
ATOM   1886  HG1 THR   119      32.578  35.217  49.656  1.00  0.00           H  
ATOM   1887 HG21 THR   119      33.838  33.132  51.438  1.00  0.00           H  
ATOM   1888 HG22 THR   119      32.494  34.216  52.004  1.00  0.00           H  
ATOM   1889 HG23 THR   119      32.241  32.465  51.867  1.00  0.00           H  
ATOM   1890  N   SER   120      30.963  30.747  48.747  1.00  0.00           N  
ATOM   1891  CA  SER   120      29.974  29.682  48.985  1.00  0.00           C  
ATOM   1892  C   SER   120      29.633  28.786  47.757  1.00  0.00           C  
ATOM   1893  O   SER   120      29.053  27.696  47.941  1.00  0.00           O  
ATOM   1894  CB  SER   120      28.682  30.333  49.385  1.00  0.00           C  
ATOM   1895  OG  SER   120      28.227  31.028  48.262  1.00  0.00           O  
ATOM   1896  H   SER   120      30.758  31.360  47.971  1.00  0.00           H  
ATOM   1897  HA  SER   120      30.291  28.953  49.731  1.00  0.00           H  
ATOM   1898  HB2 SER   120      27.942  29.621  49.751  1.00  0.00           H  
ATOM   1899  HB3 SER   120      29.021  30.975  50.197  1.00  0.00           H  
ATOM   1900  HG  SER   120      27.309  30.791  48.110  1.00  0.00           H  
ATOM   1901  N   LEU   121      29.884  29.321  46.568  1.00  0.00           N  
ATOM   1902  CA  LEU   121      29.763  28.624  45.276  1.00  0.00           C  
ATOM   1903  C   LEU   121      30.968  27.617  45.056  1.00  0.00           C  
ATOM   1904  O   LEU   121      30.717  26.409  44.997  1.00  0.00           O  
ATOM   1905  CB  LEU   121      29.785  29.683  44.174  1.00  0.00           C  
ATOM   1906  CG  LEU   121      29.726  29.054  42.714  1.00  0.00           C  
ATOM   1907  CD1 LEU   121      28.465  28.246  42.320  1.00  0.00           C  
ATOM   1908  CD2 LEU   121      29.879  30.065  41.516  1.00  0.00           C  
ATOM   1909  H   LEU   121      30.261  30.253  46.468  1.00  0.00           H  
ATOM   1910  HA  LEU   121      28.816  28.093  45.172  1.00  0.00           H  
ATOM   1911  HB2 LEU   121      28.909  30.314  44.324  1.00  0.00           H  
ATOM   1912  HB3 LEU   121      30.718  30.240  44.251  1.00  0.00           H  
ATOM   1913  HG  LEU   121      30.546  28.379  42.467  1.00  0.00           H  
ATOM   1914 HD11 LEU   121      27.609  28.920  42.364  1.00  0.00           H  
ATOM   1915 HD12 LEU   121      28.646  27.686  41.403  1.00  0.00           H  
ATOM   1916 HD13 LEU   121      28.254  27.668  43.220  1.00  0.00           H  
ATOM   1917 HD21 LEU   121      29.615  29.616  40.559  1.00  0.00           H  
ATOM   1918 HD22 LEU   121      29.218  30.928  41.597  1.00  0.00           H  
ATOM   1919 HD23 LEU   121      30.896  30.429  41.374  1.00  0.00           H  
ATOM   1920  N   CYS   122      32.204  28.176  44.936  1.00  0.00           N  
ATOM   1921  CA  CYS   122      33.286  27.385  44.399  1.00  0.00           C  
ATOM   1922  C   CYS   122      33.723  26.188  45.290  1.00  0.00           C  
ATOM   1923  O   CYS   122      34.051  25.163  44.688  1.00  0.00           O  
ATOM   1924  CB  CYS   122      34.508  28.290  44.126  1.00  0.00           C  
ATOM   1925  SG  CYS   122      34.113  29.676  43.093  1.00  0.00           S  
ATOM   1926  H   CYS   122      32.246  29.183  45.011  1.00  0.00           H  
ATOM   1927  HA  CYS   122      32.939  27.010  43.436  1.00  0.00           H  
ATOM   1928  HB2 CYS   122      34.690  28.761  45.092  1.00  0.00           H  
ATOM   1929  HB3 CYS   122      35.427  27.826  43.769  1.00  0.00           H  
ATOM   1930  HG  CYS   122      34.908  29.232  42.115  1.00  0.00           H  
ATOM   1931  N   PRO   123      33.541  26.204  46.610  1.00  0.00           N  
ATOM   1932  CA  PRO   123      33.696  24.978  47.388  1.00  0.00           C  
ATOM   1933  C   PRO   123      32.611  23.826  47.083  1.00  0.00           C  
ATOM   1934  O   PRO   123      32.958  22.622  47.082  1.00  0.00           O  
ATOM   1935  CB  PRO   123      33.543  25.358  48.850  1.00  0.00           C  
ATOM   1936  CG  PRO   123      33.969  26.817  48.878  1.00  0.00           C  
ATOM   1937  CD  PRO   123      33.529  27.313  47.499  1.00  0.00           C  
ATOM   1938  HA  PRO   123      34.685  24.538  47.271  1.00  0.00           H  
ATOM   1939  HB2 PRO   123      32.504  25.228  49.154  1.00  0.00           H  
ATOM   1940  HB3 PRO   123      34.209  24.652  49.344  1.00  0.00           H  
ATOM   1941  HG2 PRO   123      33.516  27.326  49.728  1.00  0.00           H  
ATOM   1942  HG3 PRO   123      35.037  26.993  48.998  1.00  0.00           H  
ATOM   1943  HD2 PRO   123      32.540  27.763  47.578  1.00  0.00           H  
ATOM   1944  HD3 PRO   123      34.200  28.083  47.119  1.00  0.00           H  
ATOM   1945  N   ALA   124      31.336  24.266  46.826  1.00  0.00           N  
ATOM   1946  CA  ALA   124      30.213  23.395  46.577  1.00  0.00           C  
ATOM   1947  C   ALA   124      30.019  22.936  45.110  1.00  0.00           C  
ATOM   1948  O   ALA   124      29.538  21.816  44.925  1.00  0.00           O  
ATOM   1949  CB  ALA   124      28.951  24.107  47.121  1.00  0.00           C  
ATOM   1950  H   ALA   124      31.035  25.228  46.759  1.00  0.00           H  
ATOM   1951  HA  ALA   124      30.435  22.475  47.119  1.00  0.00           H  
ATOM   1952  HB1 ALA   124      28.234  23.373  47.489  1.00  0.00           H  
ATOM   1953  HB2 ALA   124      29.197  24.680  48.015  1.00  0.00           H  
ATOM   1954  HB3 ALA   124      28.434  24.624  46.312  1.00  0.00           H  
ATOM   1955  N   HIE   125      30.510  23.740  44.132  1.00  0.00           N  
ATOM   1956  CA  HIE   125      30.418  23.395  42.687  1.00  0.00           C  
ATOM   1957  C   HIE   125      31.680  23.714  41.825  1.00  0.00           C  
ATOM   1958  O   HIE   125      32.213  24.789  41.808  1.00  0.00           O  
ATOM   1959  CB  HIE   125      29.161  24.176  42.256  1.00  0.00           C  
ATOM   1960  CG  HIE   125      28.752  24.024  40.824  1.00  0.00           C  
ATOM   1961  CD2 HIE   125      28.757  24.918  39.793  1.00  0.00           C  
ATOM   1962  ND1 HIE   125      28.299  22.826  40.312  1.00  0.00           N  
ATOM   1963  CE1 HIE   125      27.961  23.066  39.047  1.00  0.00           C  
ATOM   1964  NE2 HIE   125      28.286  24.338  38.665  1.00  0.00           N  
ATOM   1965  H   HIE   125      30.650  24.722  44.322  1.00  0.00           H  
ATOM   1966  HA  HIE   125      30.251  22.324  42.577  1.00  0.00           H  
ATOM   1967  HB2 HIE   125      28.371  23.888  42.951  1.00  0.00           H  
ATOM   1968  HB3 HIE   125      29.458  25.219  42.363  1.00  0.00           H  
ATOM   1969  HD2 HIE   125      29.039  25.952  39.921  1.00  0.00           H  
ATOM   1970  HE1 HIE   125      27.607  22.300  38.372  1.00  0.00           H  
ATOM   1971  HE2 HIE   125      28.013  24.727  37.774  1.00  0.00           H  
ATOM   1972  N   GLN   126      31.958  22.732  40.937  1.00  0.00           N  
ATOM   1973  CA  GLN   126      32.964  22.824  39.786  1.00  0.00           C  
ATOM   1974  C   GLN   126      32.426  23.604  38.568  1.00  0.00           C  
ATOM   1975  O   GLN   126      32.007  23.080  37.538  1.00  0.00           O  
ATOM   1976  CB  GLN   126      33.484  21.425  39.354  1.00  0.00           C  
ATOM   1977  CG  GLN   126      34.031  20.757  40.626  1.00  0.00           C  
ATOM   1978  CD  GLN   126      34.570  19.397  40.180  1.00  0.00           C  
ATOM   1979  NE2 GLN   126      33.741  18.400  40.111  1.00  0.00           N  
ATOM   1980  OE1 GLN   126      35.745  19.180  39.898  1.00  0.00           O  
ATOM   1981  H   GLN   126      31.389  21.899  40.976  1.00  0.00           H  
ATOM   1982  HA  GLN   126      33.774  23.426  40.197  1.00  0.00           H  
ATOM   1983  HB2 GLN   126      32.622  20.839  39.031  1.00  0.00           H  
ATOM   1984  HB3 GLN   126      34.265  21.485  38.597  1.00  0.00           H  
ATOM   1985  HG2 GLN   126      34.756  21.390  41.136  1.00  0.00           H  
ATOM   1986  HG3 GLN   126      33.247  20.626  41.372  1.00  0.00           H  
ATOM   1987 HE21 GLN   126      34.076  17.449  40.039  1.00  0.00           H  
ATOM   1988 HE22 GLN   126      32.748  18.563  40.192  1.00  0.00           H  
ATOM   1989  N   ASP   127      32.167  24.932  38.753  1.00  0.00           N  
ATOM   1990  CA  ASP   127      31.636  25.914  37.783  1.00  0.00           C  
ATOM   1991  C   ASP   127      32.394  26.049  36.435  1.00  0.00           C  
ATOM   1992  O   ASP   127      31.979  26.874  35.629  1.00  0.00           O  
ATOM   1993  CB  ASP   127      31.568  27.308  38.505  1.00  0.00           C  
ATOM   1994  CG  ASP   127      32.970  27.894  38.575  1.00  0.00           C  
ATOM   1995  OD1 ASP   127      33.200  29.063  38.361  1.00  0.00           O  
ATOM   1996  OD2 ASP   127      33.849  27.077  38.945  1.00  0.00           O1-
ATOM   1997  H   ASP   127      32.200  25.275  39.703  1.00  0.00           H  
ATOM   1998  HA  ASP   127      30.578  25.670  37.693  1.00  0.00           H  
ATOM   1999  HB2 ASP   127      30.985  27.972  37.867  1.00  0.00           H  
ATOM   2000  HB3 ASP   127      31.153  27.211  39.508  1.00  0.00           H  
ATOM   2001  N   LYS   128      33.528  25.424  36.276  1.00  0.00           N  
ATOM   2002  CA  LYS   128      34.241  25.451  35.041  1.00  0.00           C  
ATOM   2003  C   LYS   128      34.244  24.081  34.358  1.00  0.00           C  
ATOM   2004  O   LYS   128      34.838  23.994  33.279  1.00  0.00           O  
ATOM   2005  CB  LYS   128      35.630  26.044  35.332  1.00  0.00           C  
ATOM   2006  CG  LYS   128      35.417  27.495  35.537  1.00  0.00           C  
ATOM   2007  CD  LYS   128      36.682  28.150  36.069  1.00  0.00           C  
ATOM   2008  CE  LYS   128      36.947  27.900  37.565  1.00  0.00           C  
ATOM   2009  NZ  LYS   128      36.139  28.763  38.424  1.00  0.00           N1+
ATOM   2010  H   LYS   128      33.978  25.033  37.091  1.00  0.00           H  
ATOM   2011  HA  LYS   128      33.857  26.089  34.245  1.00  0.00           H  
ATOM   2012  HB2 LYS   128      36.040  25.517  36.195  1.00  0.00           H  
ATOM   2013  HB3 LYS   128      36.353  25.802  34.554  1.00  0.00           H  
ATOM   2014  HG2 LYS   128      35.246  27.985  34.579  1.00  0.00           H  
ATOM   2015  HG3 LYS   128      34.604  27.754  36.215  1.00  0.00           H  
ATOM   2016  HD2 LYS   128      37.479  27.767  35.432  1.00  0.00           H  
ATOM   2017  HD3 LYS   128      36.615  29.217  35.857  1.00  0.00           H  
ATOM   2018  HE2 LYS   128      36.660  26.851  37.629  1.00  0.00           H  
ATOM   2019  HE3 LYS   128      38.012  28.015  37.767  1.00  0.00           H  
ATOM   2020  HZ1 LYS   128      36.412  29.727  38.297  1.00  0.00           H  
ATOM   2021  HZ2 LYS   128      35.137  28.673  38.346  1.00  0.00           H  
ATOM   2022  HZ3 LYS   128      36.398  28.484  39.361  1.00  0.00           H  
ATOM   2023  N   LEU   129      33.673  23.040  34.985  1.00  0.00           N  
ATOM   2024  CA  LEU   129      33.206  21.794  34.368  1.00  0.00           C  
ATOM   2025  C   LEU   129      31.868  21.995  33.738  1.00  0.00           C  
ATOM   2026  O   LEU   129      31.651  21.469  32.633  1.00  0.00           O  
ATOM   2027  CB  LEU   129      33.422  20.579  35.240  1.00  0.00           C  
ATOM   2028  CG  LEU   129      34.836  20.376  35.637  1.00  0.00           C  
ATOM   2029  CD1 LEU   129      34.973  19.019  36.459  1.00  0.00           C  
ATOM   2030  CD2 LEU   129      35.870  20.154  34.526  1.00  0.00           C  
ATOM   2031  H   LEU   129      33.422  23.033  35.963  1.00  0.00           H  
ATOM   2032  HA  LEU   129      33.804  21.493  33.508  1.00  0.00           H  
ATOM   2033  HB2 LEU   129      32.782  20.684  36.117  1.00  0.00           H  
ATOM   2034  HB3 LEU   129      33.136  19.675  34.704  1.00  0.00           H  
ATOM   2035  HG  LEU   129      35.221  21.239  36.178  1.00  0.00           H  
ATOM   2036 HD11 LEU   129      35.332  18.241  35.786  1.00  0.00           H  
ATOM   2037 HD12 LEU   129      35.841  19.019  37.118  1.00  0.00           H  
ATOM   2038 HD13 LEU   129      34.016  18.664  36.842  1.00  0.00           H  
ATOM   2039 HD21 LEU   129      35.564  19.353  33.853  1.00  0.00           H  
ATOM   2040 HD22 LEU   129      36.121  21.033  33.932  1.00  0.00           H  
ATOM   2041 HD23 LEU   129      36.885  19.967  34.877  1.00  0.00           H  
ATOM   2042  N   GLN   130      30.921  22.706  34.401  1.00  0.00           N  
ATOM   2043  CA  GLN   130      29.730  23.333  33.809  1.00  0.00           C  
ATOM   2044  C   GLN   130      30.190  23.990  32.466  1.00  0.00           C  
ATOM   2045  O   GLN   130      31.193  24.755  32.493  1.00  0.00           O  
ATOM   2046  CB  GLN   130      28.977  24.182  34.871  1.00  0.00           C  
ATOM   2047  CG  GLN   130      27.917  25.030  34.100  1.00  0.00           C  
ATOM   2048  CD  GLN   130      27.001  25.769  35.076  1.00  0.00           C  
ATOM   2049  NE2 GLN   130      26.197  26.730  34.586  1.00  0.00           N  
ATOM   2050  OE1 GLN   130      26.935  25.485  36.295  1.00  0.00           O  
ATOM   2051  OXT GLN   130      29.539  23.635  31.395  1.00  0.00           O1-
ATOM   2052  H   GLN   130      31.211  23.124  35.274  1.00  0.00           H  
ATOM   2053  HA  GLN   130      29.077  22.520  33.492  1.00  0.00           H  
ATOM   2054  HB2 GLN   130      28.489  23.473  35.539  1.00  0.00           H  
ATOM   2055  HB3 GLN   130      29.593  24.944  35.348  1.00  0.00           H  
ATOM   2056  HG2 GLN   130      28.347  25.735  33.388  1.00  0.00           H  
ATOM   2057  HG3 GLN   130      27.204  24.326  33.671  1.00  0.00           H  
ATOM   2058 HE21 GLN   130      25.671  27.318  35.216  1.00  0.00           H  
ATOM   2059 HE22 GLN   130      26.418  26.996  33.638  1.00  0.00           H  
ATOM   2060 Cl-  Cl-   131      34.053  31.796   9.271  1.00  0.00          CL  
ATOM   2061 Cl-  Cl-   132      18.475  35.924  48.356  1.00  0.00          CL  
ATOM   2062 Cl-  Cl-   133      58.034  58.136  36.501  1.00  0.00          CL  
ATOM   2063 Cl-  Cl-   134      35.507  59.103  50.799  1.00  0.00          CL  
ATOM   2064 Cl-  Cl-   135      39.429   3.805  13.574  1.00  0.00          CL  
END
